# Supplementary material for: Systematic Profiling of Alternative mRNA Splicing Signature for Predicting Glioblastoma Prognosis
Source: Front Oncol. 2019 Sep 24;9:928. doi: 10.3389/fonc.2019.00928 (PMC6769083; doi:10.3389/fonc.2019.00928)
Supplement: Supplementary Table 1 — Clinical follow-up data of diseases prognosis. [file Table_1.XLSX]

## Sheet: Sheet1
A0_Samples	A1_OS	A2_Event	follow_ups.follow_up.new_tumor_events.new_tumor_event.additional_radiation_therapy	follow_ups.follow_up.new_tumor_events.new_tumor_event.days_to_new_tumor_event_after_initial_treatment
TCGA-15-0742	419	Dead	NO	232
TCGA-19-1385	327	Dead	NO	Not Available
TCGA-06-0649	64	Dead
TCGA-08-0514	337	Dead
TCGA-12-0775	232	Dead	NO	94
TCGA-28-1750	254	Alive	YES	116
TCGA-76-6285	254	Dead
TCGA-08-0347	782	Dead	YES	Not Available
TCGA-28-5209	442	Alive
TCGA-19-5958	428	Dead	NO	356
TCGA-06-0150	592	Dead
TCGA-14-1037	587	Dead	NO	326
TCGA-06-0238	405	Dead	NO	311
TCGA-02-0048	98	Dead	Not Available	23
TCGA-02-0317	372	Dead	NO	238
TCGA-12-5301	62	Dead
TCGA-12-0780	452	Dead	NO	91
TCGA-12-1090	231	Dead
TCGA-14-1794	30	Dead
TCGA-12-3644	1818	Dead	YES	Not Available
TCGA-02-0285	422	Dead
TCGA-08-0392	22	Dead
TCGA-14-1454	918	Dead	NO	291
TCGA-76-4929	111	Dead
TCGA-08-0355	747	Dead	NO	Not Available
TCGA-06-1086	208	Dead
TCGA-14-3477	115	Alive
TCGA-32-2491	372	Dead	NO	70
TCGA-12-0654	231	Dead	YES	216
TCGA-06-0127	121	Dead	NO	91
TCGA-08-0509	382	Dead
TCGA-16-0849	793	Alive
TCGA-76-6282	519	Dead	NO	Not Available
TCGA-06-0122	187	Dead
TCGA-06-0147	541	Dead	YES	92
TCGA-76-6660	114	Dead
TCGA-14-0867	62	Dead
TCGA-08-0520	327	Dead	YES	105
TCGA-06-0149	262	Dead	NO	204
TCGA-32-4719	330	Dead
TCGA-26-5132	286	Alive
TCGA-06-2559	150	Dead
TCGA-74-6578	436	Alive	NO	222
TCGA-12-0653	320	Dead	NO	267
TCGA-12-0818	2791	Dead	NO	Not Available
TCGA-12-0772	1638	Dead	YES	Not Available
TCGA-06-0141	313	Dead	NO	145
TCGA-27-1833	737	Dead	NO	469
TCGA-87-5896	800	Alive
TCGA-19-0957	666	Dead	NO	Not Available
TCGA-14-0787	68	Dead
TCGA-02-0339	377	Dead	NO	148
TCGA-06-0128	691	Dead	YES	Not Available
TCGA-19-5954	368	Dead
TCGA-41-3392	30	Dead
TCGA-02-0086	268	Dead	NO	97
TCGA-12-0615	467	Dead	NO	160
TCGA-06-6391	45	Dead
TCGA-02-0330	484	Dead	NO	120
TCGA-08-0525	486	Dead	NO	Not Available
TCGA-4W-AA9S	44	Alive
TCGA-26-1799	285	Dead	NO	213
TCGA-27-1835	648	Dead	NO	157
TCGA-15-1449	404	Dead	NO	74
TCGA-12-0662	1161	Dead	NO	Not Available
TCGA-06-6697	391	Alive	NO	306
TCGA-14-1450	1788	Alive	NO	826
TCGA-06-0157	97	Dead
TCGA-02-0033	86	Dead	NO	32
TCGA-14-1396	34	Dead
TCGA-14-1453	35	Dead
TCGA-28-2512	343	Dead	NO	193
TCGA-12-1094	372	Dead	NO	Not Available
TCGA-08-0518	588	Dead	Not Available	134
TCGA-14-1455	28	Dead
TCGA-81-5911	539	Alive	YES	Not Available
TCGA-06-0876	1405	Alive	YES	424
TCGA-02-0106	355	Dead	NO	196
TCGA-26-5139	48	Alive
TCGA-06-0209	232	Dead
TCGA-28-2506	205	Alive	NO	Not Available
TCGA-06-0151	1417	Dead
TCGA-02-0432	1433	Dead	NO	1053
TCGA-02-0266	539	Dead	NO	Not Available
TCGA-06-A5U0	815	Alive	NO	100
TCGA-12-0827	1179	Dead	NO	Not Available
TCGA-08-0350	889	Dead	NO	439
TCGA-27-1831	505	Dead	NO	144
TCGA-08-0517	1785	Dead	NO	Not Available
TCGA-02-0052	383	Dead	NO	204
TCGA-27-2519	550	Dead	NO	Not Available
TCGA-02-0038	326	Dead	NO	239
TCGA-16-1460	195	Alive
TCGA-12-0656	2883	Dead	NO	Not Available
TCGA-12-0707	864	Dead
TCGA-06-0211	360	Dead	NO	Not Available
TCGA-81-5910	49	Dead
TCGA-02-0025	1300	Dead	NO	Not Available
TCGA-32-1977	3	Alive
TCGA-08-0359	103	Dead
TCGA-06-0119	82	Dead
TCGA-14-1402	975	Dead	NO	Not Available
TCGA-74-6575	636	Alive	NO	93
TCGA-41-3393	135	Dead
TCGA-19-5960	455	Dead	NO	382
TCGA-19-5951	244	Dead
TCGA-02-0043	557	Dead	NO	282
TCGA-12-0620	318	Dead
TCGA-06-0175	123	Dead	YES	39
TCGA-14-2555	242	Alive
TCGA-06-0650	717	Dead	YES	Not Available
TCGA-06-6701	151	Alive
TCGA-06-5417	155	Alive
TCGA-02-0104	1977	Dead	NO	Not Available
TCGA-02-0102	822	Dead	NO	Not Available
TCGA-16-0850	498	Dead	NO	83
TCGA-08-0512	1282	Dead	NO	231
TCGA-02-0079	829	Dead	NO	798
TCGA-14-0790	419	Dead
TCGA-28-1745	345	Alive	NO	317
TCGA-08-0516	596	Dead	YES	Not Available
TCGA-06-0882	632	Dead	YES	213
TCGA-06-1802	466	Dead	YES	81
TCGA-06-0188	1356	Dead	NO	310
TCGA-08-0352	39	Dead
TCGA-02-0446	282	Dead	NO	15
TCGA-28-2499
TCGA-14-1456	1246	Alive	NO	98
TCGA-06-0213	16	Dead
TCGA-06-0648	298	Dead	NO	202
TCGA-06-A6S1	78	Dead
TCGA-06-0875	1322	Alive	NO	279
TCGA-08-0246	127	Dead	NO	103
TCGA-32-1970	468	Dead	NO	408
TCGA-06-1087	123	Dead	NO	109
TCGA-02-0456	102	Dead	NO	12
TCGA-19-2619	294	Alive	NO	146
TCGA-02-0113	2818	Alive	NO	1560
TCGA-12-0778	454	Dead	YES	232
TCGA-32-2495	457	Dead	YES	Not Available
TCGA-14-1827	179	Dead
TCGA-02-0107	537	Dead	NO	146
TCGA-32-4209	618	Dead	NO	436
TCGA-26-A7UX	588	Alive	NO	407
TCGA-19-0960	262	Alive
TCGA-06-0879	1229	Dead	YES	Not Available
TCGA-12-0616	448	Dead	NO	398
TCGA-02-0060	183	Dead	NO	183
TCGA-41-2575	290	Dead	YES	131
TCGA-02-0009	322	Dead	NO	Not Available
TCGA-08-0390	425	Dead
TCGA-14-1458	203	Dead	NO	81
TCGA-06-0130	394	Dead	NO	Not Available
TCGA-06-0169	100	Dead	NO	92
TCGA-06-2564	181	Alive
TCGA-06-0138	737	Dead	YES	Not Available
TCGA-02-0057	604	Dead	NO	473
TCGA-19-1790	154	Dead	NO	88
TCGA-02-0006	558	Dead	NO	Not Available
TCGA-06-0137	812	Dead	NO	Not Available
TCGA-14-0736	460	Dead	NO	Not Available
TCGA-19-1791	4	Alive
TCGA-02-0074	310	Dead	NO	Not Available
TCGA-19-5955	54	Dead
TCGA-06-0206	233	Dead	NO	106
TCGA-19-A6J4	121	Dead
TCGA-02-0055	76	Dead	NO	6
TCGA-06-0156	178	Dead
TCGA-19-5952	575	Dead
TCGA-02-0015	627	Dead	NO	Not Available
TCGA-19-0962	20	Dead
TCGA-4W-AA9R	124	Alive
TCGA-06-6388	159	Dead	NO	85
TCGA-08-0346	256	Dead	NO	Not Available
TCGA-14-1821	541	Dead	NO	331
TCGA-02-2470	393	Dead	NO	Not Available
TCGA-76-4931	279	Dead	YES	Not Available
TCGA-19-1388	394	Dead	NO	148
TCGA-12-0829	626	Dead	NO	Not Available
TCGA-12-0828	272	Dead	NO	Not Available
TCGA-28-6450	165	Dead
TCGA-02-0001	358	Dead	NO	137
TCGA-06-5418	83	Dead
TCGA-06-0214	457	Dead	YES	48
TCGA-12-5299	98	Dead
TCGA-08-0344	3524	Dead	YES	Not Available
TCGA-06-1804	414	Dead
TCGA-06-0187	828	Dead	NO	531
TCGA-02-0014	2512	Dead	NO	2243
TCGA-19-1787	385	Dead	NO	308
TCGA-28-1752	258	Alive
TCGA-32-1986	386	Dead	NO	233
TCGA-02-0034	430	Dead	NO	386
TCGA-76-6193	82	Dead	NO	64
TCGA-02-2466	511	Dead	NO	Not Available
TCGA-02-0337	764	Dead	NO	691
TCGA-41-4097	6	Dead
TCGA-06-0210	225	Dead	NO	Not Available
TCGA-08-0349	298	Dead	NO	93
TCGA-27-2526	87	Dead
TCGA-27-2518	753	Dead	NO	Not Available
TCGA-26-6173	241	Alive
TCGA-14-0865	502	Dead	YES	Not Available
TCGA-RR-A6KB	0	Alive
TCGA-14-0812	99	Dead
TCGA-12-3648	819	Dead	YES	Not Available
TCGA-02-0069	873	Alive	NO	873
TCGA-02-0115	476	Dead	NO	Not Available
TCGA-06-1806	466	Dead
TCGA-06-1084	728	Dead	NO	208
TCGA-19-0955	358	Alive
TCGA-08-0353	256	Dead	YES	164
TCGA-76-4926	138	Dead	YES	34
TCGA-12-1599	781	Dead	NO	89
TCGA-02-0290	485	Dead	NO	Not Available
TCGA-26-1443	217	Alive	NO	217
TCGA-06-0219	22	Dead
TCGA-06-2558	380	Dead
TCGA-14-0871	880	Dead
TCGA-16-1060	278	Dead	NO	111
TCGA-02-0080	2729	Dead	NO	2339
TCGA-76-4928	94	Dead
TCGA-19-A60I	541	Alive
TCGA-02-2483	466	Alive
TCGA-76-4934	77	Dead
TCGA-14-0862	88	Dead
TCGA-02-0037	110	Dead	NO	37
TCGA-16-0846	119	Dead
TCGA-02-0059	291	Dead	NO	21
TCGA-16-1063	425	Dead	NO	369
TCGA-19-4065	214	Alive	NO	Not Available
TCGA-02-0439	20	Dead	NO	13
TCGA-28-5220	388	Dead	Not Available	262
TCGA-32-1982	142	Dead
TCGA-76-4925	146	Dead	NO	88
TCGA-12-0821	323	Dead	NO	259
TCGA-28-1760	143	Alive	NO	105
TCGA-02-0068	804	Dead	NO	Not Available
TCGA-26-5133	452	Alive	NO	Not Available
TCGA-06-0939	814	Dead	NO	360
TCGA-12-0703	620	Dead	YES	208
TCGA-08-0357	1143	Dead	NO	Not Available
TCGA-16-1047	139	Dead	NO	25
TCGA-06-0190	317	Dead	NO	Not Available
TCGA-08-0373	134	Dead
TCGA-27-2521	510	Dead
TCGA-06-A7TL	539	Alive	NO	188
TCGA-02-0114	3041	Dead	NO	Not Available
TCGA-06-0165	324	Dead
TCGA-02-0064	600	Dead	NO	Not Available
TCGA-76-6657	153	Dead	NO	135
TCGA-06-0877	204	Alive
TCGA-41-2573	272	Alive	NO	167
TCGA-28-5213	298	Alive
TCGA-06-0686	432	Dead	NO	Not Available
TCGA-02-0260	515	Dead	NO	Not Available
TCGA-28-1753	37	Alive
TCGA-06-0160	359	Dead
TCGA-41-2571	26	Dead	NO	26
TCGA-14-1034	485	Dead	NO	Not Available
TCGA-08-0380	454	Dead	NO	151
TCGA-32-1973	641	Dead	NO	507
TCGA-02-0111	705	Dead	NO	74
TCGA-12-0776	296	Dead	NO	127
TCGA-32-1978	482	Dead
TCGA-26-5136	577	Dead
TCGA-02-0332	782	Dead	NO	438
TCGA-06-0129	1024	Dead	NO	Not Available
TCGA-02-0440	345	Dead	NO	212
TCGA-19-2623	229	Alive
TCGA-12-0688	811	Dead	NO	228
TCGA-02-0028	2755	Dead	NO	1921
TCGA-14-0789	342	Dead	NO	Not Available
TCGA-12-0691	369	Dead	NO	Not Available
TCGA-06-0185	2246	Alive	YES	711
TCGA-28-2514	160	Alive
TCGA-02-0289	432	Dead	NO	Not Available
TCGA-02-0321	301	Dead	NO	Not Available
TCGA-15-1447	1618	Alive	NO	Not Available
TCGA-19-1392	111	Dead
TCGA-06-0182	111	Dead
TCGA-28-5218	157	Dead
TCGA-02-0258	503	Dead	NO	503
TCGA-02-0085	1561	Dead	NO	976
TCGA-06-0184	2126	Dead	YES	1276
TCGA-06-0747	82	Dead
TCGA-06-0176	2768	Alive	YES	41
TCGA-76-6664	1101	Alive
TCGA-14-1795	60	Dead
TCGA-12-3649	463	Dead	NO	351
TCGA-26-1440	296	Alive	NO	233
TCGA-06-0221	603	Dead	NO	Not Available
TCGA-12-1097	442	Dead	NO	166
TCGA-14-0817	164	Dead
TCGA-19-1789	99	Dead
TCGA-12-0670	790	Dead	NO	Not Available
TCGA-27-2527	438	Dead
TCGA-06-0155	318	Dead	NO	Not Available
TCGA-06-0154	424	Dead	YES	Not Available
TCGA-02-0326	223	Dead	NO	5
TCGA-06-6698	145	Alive
TCGA-41-2572	406	Dead	NO	122
TCGA-06-0409	2201	Dead	YES	Not Available
TCGA-02-0338	322	Dead	NO	168
TCGA-32-1976	15	Dead
TCGA-14-2554	532	Dead	NO	Not Available
TCGA-06-5856	114	Dead
TCGA-06-0197	169	Dead	NO	47
TCGA-02-0054	199	Dead	NO	72
TCGA-06-6694	224	Dead
TCGA-02-0046	209	Dead	NO	195
TCGA-32-4210	113	Dead
TCGA-19-A6J5	868	Alive	NO	784
TCGA-28-5207	343	Dead
TCGA-06-0178	2681	Dead	NO	2517
TCGA-19-5953	144	Dead	NO	119
TCGA-12-0657	3	Dead
TCGA-12-3651	386	Dead	YES	358
TCGA-06-0743	803	Dead	NO	176
TCGA-26-1438	305	Alive	NO	Not Available
TCGA-06-5858	187	Alive	NO	97
TCGA-16-1055	313	Dead	NO	288
TCGA-12-1092	661	Dead	NO	637
TCGA-26-6174	71	Alive
TCGA-19-1386	276	Dead	NO	Not Available
TCGA-02-0269	327	Dead	NO	99
TCGA-02-0075	634	Dead	NO	336
TCGA-06-0179	616	Dead	YES	250
TCGA-08-0510	130	Dead	NO	90
TCGA-02-0116	1489	Dead	NO	1231
TCGA-12-0769	458	Dead	YES	378
TCGA-08-0245	1151	Dead	YES	463
TCGA-02-0325	323	Dead	NO	284
TCGA-02-0271	440	Dead
TCGA-76-6192	100	Dead	NO	76
TCGA-02-0021	2362	Dead	NO	255
TCGA-02-0026	748	Dead	NO	462
TCGA-06-0646	175	Dead	NO	Not Available
TCGA-02-2486	618	Dead
TCGA-06-6700	145	Alive
TCGA-02-0087	1757	Alive	NO	1757
TCGA-08-0345	53	Dead
TCGA-RR-A6KA	191	Dead
TCGA-02-0007	705	Dead	YES	518
TCGA-06-A5U1	57	Dead
TCGA-19-0964	103	Alive
TCGA-06-1800	815	Dead	NO	Not Available
TCGA-06-0194	142	Dead	NO	Not Available
TCGA-08-0385	82	Dead
TCGA-02-0099	106	Dead
TCGA-02-0010	1077	Dead	NO	351
TCGA-27-2524	231	Dead
TCGA-16-1056	426	Dead	NO	239
TCGA-28-1747	77	Dead
TCGA-14-1401	114	Dead
TCGA-06-6695	253	Alive	NO	133
TCGA-08-0244	690	Dead	Not Available	Not Available
TCGA-19-4068	137	Alive
TCGA-02-0089	516	Dead	NO	358
TCGA-12-1602	206	Dead	NO	140
TCGA-32-1991	515	Dead	NO	Not Available
TCGA-08-0529	560	Dead	NO	Not Available
TCGA-06-0192	1185	Dead	YES	648
TCGA-06-0195	225	Dead	NO	147
TCGA-27-2523	489	Dead	NO	402
TCGA-19-1387	181	Alive	NO	79
TCGA-19-1786	218	Alive
TCGA-06-0143	357	Dead	NO	Not Available
TCGA-27-1836	914	Dead	NO	Not Available
TCGA-74-6581	250	Alive
TCGA-19-5959	511	Dead	NO	318
TCGA-06-5411	254	Dead	YES	214
TCGA-32-1980	36	Dead
TCGA-06-0237	415	Dead
TCGA-06-0132	771	Dead	NO	482
TCGA-32-2615	485	Dead	YES	Not Available
TCGA-06-0133	435	Dead	NO	78
TCGA-12-1095	482	Dead	NO	96
TCGA-08-0511	235	Dead
TCGA-06-0140	6	Dead
TCGA-12-3650	333	Dead	NO	239
TCGA-06-2570	958	Alive
TCGA-06-2566	182	Dead
TCGA-06-0744	1426	Dead	NO	1277
TCGA-08-0360	468	Dead	NO	Not Available
TCGA-19-1389	141	Dead	NO	Not Available
TCGA-19-5956	684	Dead	NO	647
TCGA-14-1823	543	Dead	NO	140
TCGA-02-0422	441	Dead	NO	125
TCGA-14-0786	701	Dead	NO	127
TCGA-41-3915	184	Alive	NO	288
TCGA-12-0819	754	Dead	NO	428
TCGA-74-6573	105	Dead
TCGA-02-0047	448	Dead	NO	57
TCGA-06-5414	273	Alive	NO	Not Available
TCGA-02-0324	235	Dead	NO	164
TCGA-32-2634	693	Alive
TCGA-16-1062	646	Dead	NO	518
TCGA-74-6584	228	Alive	YES	91
TCGA-12-3653	442	Dead	NO	Not Available
TCGA-28-2513	222	Alive	YES	75
TCGA-08-0358	678	Dead	NO	Not Available
TCGA-06-0402	8	Dead
TCGA-08-0389	467	Dead
TCGA-14-0783	189	Dead
TCGA-RR-A6KC	625	Dead
TCGA-02-0281	121	Dead
TCGA-06-2565	506	Dead	YES	178
TCGA-08-0386	548	Dead	NO	Not Available
TCGA-12-1093	486	Dead	NO	Not Available
TCGA-06-6389	237	Alive
TCGA-02-0430	321	Dead	NO	Not Available
TCGA-06-5412	138	Dead	NO	88
TCGA-28-5208	544	Dead	YES	Not Available
TCGA-06-0878	218	Alive	NO	66
TCGA-14-0781	29	Dead
TCGA-12-1096	277	Dead	NO	270
TCGA-12-1601
TCGA-06-2563	932	Alive	YES	554
TCGA-26-1442	953	Alive
TCGA-06-0394	329	Dead	NO	87
TCGA-06-0146	611	Dead	NO	Not Available
TCGA-12-0618	395	Dead
TCGA-12-1091	1010	Dead	YES	Not Available
TCGA-32-2498
TCGA-06-5410	108	Dead
TCGA-06-0414	1068	Dead	NO	Not Available
TCGA-06-0164	1731	Dead	NO	Not Available
TCGA-76-6286	638	Dead	YES	Not Available
TCGA-28-1746	6	Alive
TCGA-74-6577	132	Alive	NO	132
TCGA-19-2629	737	Dead	NO	145
TCGA-06-0125	1448	Dead	YES	Not Available
TCGA-06-2569	13	Alive
TCGA-76-6661	727	Dead
TCGA-12-1089	177	Dead
TCGA-02-0039	320	Dead	NO	102
TCGA-15-1446	581	Alive	NO	Not Available
TCGA-14-0740	364	Dead
TCGA-06-2561	537	Dead	YES	78
TCGA-28-5219	690	Alive	Not Available	258
TCGA-08-0522	635	Dead	NO	Not Available
TCGA-76-4932	1458	Dead
TCGA-06-0166	178	Dead	YES	66
TCGA-08-0531	230	Dead
TCGA-02-0451	493	Dead	NO	Not Available
TCGA-06-1805	1031	Alive
TCGA-76-6656	147	Dead
TCGA-02-0003	144	Dead	NO	40
TCGA-02-0058	254	Dead	NO	172
TCGA-32-2494	632	Dead	YES	488
TCGA-12-1098	121	Dead	NO	93
TCGA-08-0356	946	Dead	NO	447
TCGA-06-0139	362	Dead	NO	152
TCGA-12-0619	1062	Dead	NO	203
TCGA-02-0051	459	Dead	NO	Not Available
TCGA-02-0027	370	Dead	NO	257
TCGA-12-1099	126	Dead	YES	62
TCGA-06-0189	469	Dead
TCGA-32-2616	224	Dead	YES	182
TCGA-06-0171	399	Dead	NO	Not Available
TCGA-28-5204	454	Dead
TCGA-32-1979	593	Dead	Not Available	265
TCGA-76-6663	567	Dead
TCGA-14-1395	42	Dead
TCGA-14-1043	24	Dead
TCGA-14-1459	378	Dead	NO	Not Available
TCGA-06-6699	47	Alive
TCGA-27-1830	154	Dead	NO	124
TCGA-41-5651	460	Dead	YES	322
TCGA-19-5950	523	Dead	NO	294
TCGA-12-1600	448	Dead	NO	404
TCGA-28-2502	20	Alive
TCGA-08-0375	372	Dead	YES	161
TCGA-19-5947	202	Dead	NO	43
TCGA-19-0963	434	Dead	NO	Not Available
TCGA-08-0521	146	Dead	NO	Not Available
TCGA-06-2562	382	Dead	NO	151
TCGA-4W-AA9T	778	Alive	NO	749
TCGA-12-1598	476	Dead
TCGA-76-4927	535	Dead	Not Available	Not Available
TCGA-32-4213	604	Alive	NO	561
TCGA-27-1838	350	Dead	NO	119
TCGA-14-1825	232	Dead	NO	82
TCGA-12-0773	1315	Dead	NO	Not Available
TCGA-27-1837	427	Dead	NO	136
TCGA-76-4935	1121	Dead	NO	Discrepancy
TCGA-06-0241	1481	Dead	YES	196
TCGA-32-4211	383	Dead
TCGA-06-5859	139	Alive
TCGA-27-1832	300	Dead	NO	176
TCGA-06-0645	175	Dead
TCGA-06-0152	375	Dead	NO	Not Available
TCGA-08-0354	546	Dead	NO	253
TCGA-14-0866	801	Dead	NO	Not Available
TCGA-14-0813	41	Dead
TCGA-02-0333	133	Dead	NO	4
TCGA-06-1801	360	Dead	YES	232
TCGA-28-1749	280	Alive	NO	280
TCGA-27-2528	480	Dead	NO	72
TCGA-32-5222	585	Dead	YES	193
TCGA-12-1088	3881	Dead
TCGA-27-1834	1233	Dead	NO	335
TCGA-06-0881	504	Dead	YES	141
TCGA-06-0158	329	Dead	NO	90
TCGA-16-0848	535	Dead	NO	Not Available
TCGA-06-0177	127	Dead
TCGA-06-0168	598	Dead	YES	461
TCGA-08-0524	221	Dead	NO	61
TCGA-06-0148	307	Dead	NO	189
TCGA-19-2620	148	Dead
TCGA-06-0413	96	Dead
TCGA-12-0826	845	Dead
TCGA-19-2631	213	Dead
TCGA-12-0822	715	Dead	NO	Not Available
TCGA-06-0216	735	Dead	YES	Not Available
TCGA-28-5214	713	Dead	YES	Not Available
TCGA-28-5211	358	Alive	NO	225
TCGA-26-5134	167	Alive
TCGA-06-0145	71	Dead
TCGA-06-0142	67	Dead
TCGA-32-2632	269	Dead
TCGA-OX-A56R	180	Dead
TCGA-06-0201	12	Dead
TCGA-19-2625	124	Dead
TCGA-06-6693	3667	Dead
TCGA-12-0692	111	Dead	NO	35
TCGA-16-1045	883	Dead	NO	654
TCGA-14-1452	216	Dead	NO	172
TCGA-19-2624	5	Dead
TCGA-06-2557	33	Dead
TCGA-02-0070	762	Alive	NO	762
TCGA-06-0126	211	Dead
TCGA-02-0083	691	Dead	NO	463
TCGA-06-0173	136	Dead
TCGA-06-5415	260	Alive
TCGA-12-5295	454	Dead	NO	399
TCGA-14-3476	12	Dead	NO	9
TCGA-26-1439	422	Dead	NO	284
TCGA-06-0412	291	Dead	NO	130
TCGA-06-0240	621	Dead
TCGA-32-1987	452	Dead	NO	Not Available
TCGA-02-2485	470	Alive	NO	186
TCGA-02-0011	630	Dead	NO	145
TCGA-76-6280	346	Dead	YES	Not Available
TCGA-06-0174	98	Dead	NO	47
TCGA-02-0023	612	Dead	NO	Not Available
TCGA-76-6662	1048	Dead	NO	Not Available
TCGA-06-6390	164	Dead
TCGA-06-0167	347	Dead
TCGA-06-0397	274	Dead	NO	Not Available
TCGA-02-0024	1615	Dead	NO	1401
TCGA-76-6283	165	Dead
TCGA-12-0820	562	Dead	NO	272
TCGA-06-5408	357	Dead	NO	158
TCGA-06-0208	256	Dead	NO	149
TCGA-02-0004	345	Dead	NO	314
TCGA-14-1451	703	Dead	YES	Not Available
TCGA-06-0745	239	Dead	NO	92
TCGA-28-1757	4	Alive
TCGA-06-5416	204	Alive
TCGA-06-0644	384	Dead	YES	85
TCGA-06-0159	287	Dead
TCGA-06-0162	104	Dead
TCGA-02-0084	384	Dead
TCGA-06-0410	143	Dead
TCGA-28-1751	232	Alive	Not Available	219
TCGA-06-0749	82	Dead
TCGA-41-6646	379	Dead	NO	200
TCGA-28-1756	86	Alive
TCGA-06-A7TK	444	Dead	NO	342
TCGA-02-0016	2648	Dead	NO	1699
TCGA-76-6191	508	Dead	YES	323
TCGA-12-1597	675	Dead	NO	180
TCGA-08-0348	370	Dead	YES	198
TCGA-15-1444	1537	Dead
TCGA-19-1788	112	Dead
TCGA-19-2621	33	Dead
TCGA-06-A6S0	95	Dead
TCGA-28-5215	335	Dead	NO	164
TCGA-14-4157	104	Alive	NO	96
TCGA-28-1755	47	Dead
TCGA-32-4208	643	Alive
TCGA-12-3646	1339	Dead	YES	Not Available
TCGA-06-0124	620	Dead
TCGA-14-1829	218	Alive
TCGA-28-2509	145	Alive
TCGA-06-0750	28	Dead
TCGA-06-5413	268	Alive	NO	195
TCGA-06-2567	133	Dead
TCGA-08-0351	1987	Dead	NO	Not Available
TCGA-32-2638	766	Dead
TCGA-19-1390	772	Dead
TCGA-26-5135	270	Dead
TCGA-12-3652	1062	Dead	NO	203
TCGA-28-5216	415	Alive
TCGA-02-0071	167	Dead	NO	8
