# Supplementary material for: Systematic Profiling of Alternative mRNA Splicing Signature for Predicting Glioblastoma Prognosis
Source: Front Oncol. 2019 Sep 24;9:928. doi: 10.3389/fonc.2019.00928 (PMC6769083; doi:10.3389/fonc.2019.00928)
Supplement: Supplementary Table 2 — Genes associated with prognosis-associated AS events. [file Table_2.XLSX]

## Sheet: Sheet1
symbol	splice_type	exons	from_exon	to_exon	ps.result[, 2]	rps.result[, 2]
UBE2J2	ES	2.1:4	1.1	5	0.017	0.838
ACAP3	ES	2	1	3	0.626	0.006
AURKAIP1	RI	1.3:1.4	1.2	1.5	0.043	0.163
AURKAIP1	AD	1.2	1.1	1.5	0.044	0.518
CCNL2	ES	6.1	5	7.2	0.262	0.049
CDK11A	ES	2.4	2.2	3	0.004	0.799
C1orf86	AP	1	null	null	0.025	0.552
C1orf86	AP	3	null	null	0.025	0.552
MORN1	AT	13	null	null	0.045	0.239
AJAP1	AT	6	null	null	0.418	0.026
AJAP1	AT	7	null	null	0.418	0.026
DNAJC11	ES	9.2:10:11:12:13:14:15:16:17.1	9.1	17.2	0.019	0.246
PARK7	AP	1.1	null	null	0.995	0.004
PARK7	AP	2.1	null	null	0.995	0.004
ERRFI1	AT	3.4	null	null	0.301	0.035
ERRFI1	AT	4	null	null	0.301	0.035
CTNNBIP1	AP	2	null	null	0.03	0.135
TARDBP	RI	7.3	7.2	7.4	0.751	0.011
MAD2L2	ES	02:03:00	1	4	0.071	0.024
AGTRAP	AA	4.1	3	4.2	0.038	0.088
AGTRAP	ES	4.2	3	5	0.093	0.041
MFN2	ES	2	1	3	0.124	0.037
PDPN	AP	1.1	null	null	0.023	0.225
PDPN	AP	3.1	null	null	0.021	0.224
TMEM51	AA	5.1	4	5.2	0.013	0.208
RCC2	AP	2.1	null	null	0.011	0.739
RCC2	AP	1	null	null	0.011	0.739
ARHGEF10L	AP	1	null	null	0.029	0.364
ARHGEF10L	AP	10	null	null	0.007	0.155
ALDH4A1	ES	13	12	14	0.886	0.011
TMCO4	RI	17.2	17.1	17.3	0.036	0.795
HP1BP3	AP	7.1	null	null	0.618	0.048
HP1BP3	AP	2	null	null	0.125	0.017
RAP1GAP	AA	26.2	25.2	26.3	0.187	0.037
RAP1GAP	ES	22.1	21	22.4	0.067	0.037
CDC42	AT	8	null	null	0.038	0.192
CDC42	AT	9	null	null	0.038	0.192
HNRNPR	ES	6	5	7	0.457	0.035
HNRNPR	ES	2.1:2.2	1	3	0.814	0.029
SYF2	ES	3	2	4	0.001	0.055
C1orf63	AA	6.1	4.2	6.2	0.948	0.039
RHCE	ES	07:08:09	6	10	0.045	NA
RHCE	ES	07:08:00	6	9	0.04	0.167
SEPN1	ES	3	2	4	0.039	0.424
MTFR1L	AA	10.3	9	10.4	0.255	0.043
AUNIP	AT	3.2	null	null	0.12	0.022
AUNIP	AT	4	null	null	0.12	0.022
UBXN11	ES	6	5	7	0.054	0.006
UBXN11	ES	4:5:6:7:8:9	2	10	0.01	0.066
UBXN11	ES	5:6:7:8:9	2	10	0.022	0.201
WDTC1	AA	15.1	14	15.2	0.014	0.27
ATPIF1	RI	2.2	2.1	2.3	0.03	0.769
ATPIF1	RI	2.2:2.3	2.1	2.4	0.019	0.639
EPB41	ES	7	6	8	0.725	0.003
PUM1	ES	5:6:7:8	4	9	0.008	0.681
PUM1	ES	07:08:00	4	9	0.045	0.15
BAI2	ES	33	32.2	34	0.801	0.034
BAI2	ES	03:04:00	1	5	0.044	0.878
TXLNA	AP	1	null	null	0.99	0.01
TXLNA	AP	2.1	null	null	0.99	0.01
TMEM234	RI	5.2:5.3	5.1	5.4	0.008	0.135
ZBTB8OS	AT	8	null	null	0.049	0.375
ZBTB8OS	AT	7	null	null	0.049	0.375
RBBP4	AP	1	null	null	0.009	NA
RNF19B	AA	9.1	8	9.2	0.045	0.592
AK2	AT	6	null	null	0.029	0.221
PHC2	AP	10	null	null	0.262	0.002
PHC2	AP	1	null	null	0.262	0.002
SMIM12	AD	1.2:1.3	1.1	4.1	0.835	0.037
KIAA0319L	AD	2.2	2.1	3	NA	0.025
MAP7D1	AA	15.1	14	15.2	0.913	0.032
MAP7D1	RI	7.2	7.1	7.3	0.904	0.037
OSCP1	ES	2	1	4	0.015	0.492
GRIK3	AT	16	null	null	0.921	0.043
GRIK3	AT	15.2	null	null	0.921	0.043
INPP5B	AT	7.3	null	null	0.793	0.028
INPP5B	AT	24	null	null	0.792	0.028
MACF1	ES	107	106	108	0.026	0.928
PPIE	ES	3:4.1:4.2:5	2	6	0.03	0.203
TRIT1	ES	2:3.1:6.1:6.2	1	7.1	0.015	0.015
TRIT1	ES	00:02:03.100000	1	4	0.681	0.036
FOXJ3	AP	2	null	null	0.012	0.351
FOXJ3	AP	1	null	null	0.027	0.372
PPCS	AT	4	null	null	0.018	0.761
PPCS	AT	3.2	null	null	0.018	0.761
PPIH	AT	10	null	null	0.55	0.017
PPIH	AT	9.2	null	null	0.55	0.017
C1orf50	RI	1.2	1.1	1.3	0.94	0.042
ZNF691	ES	2.3	2.1	4	0.532	0.011
ZNF691	ES	2.1	1	4	0.753	0.015
ELOVL1	ES	4	3	5	0.027	0.338
ST3GAL3	ES	10	9	13	0.008	0.313
RNF220	AP	3	null	null	0.014	0.439
RNF220	AP	7	null	null	0.041	0.368
MUTYH	ES	10:11:12:13:14:15:16:17:18	5	19	0.078	0.009
MUTYH	ES	6.3:6.4:6.5:7:8:9	5	10	0.023	0.131
MUTYH	ES	6.4:6.5:7:8:9	5	10	0.008	0.513
MUTYH	ES	6.5:7:8:9	5	10	0.019	0.612
MUTYH	AA	6.3:6.4	5	6.5	0.599	0.021
TOE1	ES	2	1	3	0.046	0.594
CCDC163P	AT	6	null	null	0.01	0.167
CCDC163P	AT	4.2	null	null	0.01	0.167
CCDC163P	ES	5.1:5.2	4.1	6	0.609	0.049
AKR1A1	ES	2	1	3	0.023	0.222
NASP	ES	4	3	6	0.919	0.007
TMEM69	ES	2	1	3	0.038	0.075
PIK3R3	AP	2.1	null	null	0.025	0.156
PIK3R3	AP	3.1	null	null	0.026	0.152
MKNK1	ES	7.1	5	8	0.606	0.024
SPATA6	AP	1	null	null	0.002	0.318
OSBPL9	ES	6.1	5	7	0.396	0.033
CC2D1B	AT	24	null	null	0.015	0.021
CC2D1B	AT	25.3	null	null	0.015	0.021
ZCCHC11	AA	26.1	25	26.2	0.565	0.024
ECHDC2	AT	5.2	null	null	0.547	0.025
SCP2	ES	12	11	13	0.836	0.022
HSPB11	AT	6	null	null	0.037	0.709
HSPB11	AT	7	null	null	0.022	0.124
MRPL37	AT	8	null	null	0.045	0.315
MRPL37	AT	7	null	null	0.045	0.315
ACOT11	AT	18	null	null	0.015	0.171
ACOT11	AT	16	null	null	0.015	0.171
FGGY	ES	15	14	16	0.543	0.046
NFIA	AP	1	null	null	0.896	0.044
ATG4C	AD	1.2	1.1	2	0.029	0.694
ITGB3BP	ES	9	8	10	0.013	0.091
PGM1	AP	2	null	null	0.03	0.417
ROR1	AT	8.2	null	null	0.223	0.032
ROR1	AT	10	null	null	0.223	0.032
MIER1	ES	3.1:3.2	2	5	0.025	0.399
SERBP1	AA	4.1	3	4.2	0.013	0.945
HHLA3	ES	4	3	5	0.01	0.518
FUBP1	AT	23	null	null	0.025	0.209
FUBP1	AT	21.2	null	null	0.025	0.209
CTBS	AD	1.2	1.1	2	0.294	0.009
DDAH1	AP	1	null	null	0.005	0.399
ODF2L	ES	16	15	17	0.203	0.049
HS2ST1	AT	8	null	null	0.004	0.688
HS2ST1	AT	6.2	null	null	0.011	0.817
ZNF326	AT	12	null	null	0.845	0.048
ZNF326	AT	4.2	null	null	0.845	0.048
ZNF644	AP	2	null	null	0.738	0.04
ZNF644	AP	1	null	null	0.738	0.04
MTF2	ES	2.1:2.2:2.3:3	1	4	0.001	0.201
BCAR3	AP	4	null	null	0.043	0.234
RTCA	ES	3	2.1	4	0.549	0.049
RNPC3	RI	1.2	1.1	1.3	0.036	0.149
TAF13	AT	5	null	null	0.173	0.03
TAF13	AT	4.2	null	null	0.173	0.03
TMEM167B	ES	2	1	3	0.015	0.851
CYB561D1	AA	4.1	3	4.2	0.035	0.271
AMPD2	AP	2.1	null	null	0.041	0.011
SLC16A4	ES	4	3	5	0.013	0.36
CHI3L2	ES	4.2	3.2	5	0.018	0.892
WDR77	ES	03:04:00	2	5	0.317	0.016
RAP1A	ES	4	2	5	0.026	0.412
RHOC	AD	2.4	2.3	3	0.023	0.324
RHOC	ES	2.2:2.3:2.4	1.1	3	0.029	0.873
PTPN22	AT	22	null	null	0.028	0.521
AP4B1	AT	5.2	null	null	0.775	0.006
AP4B1	AT	10	null	null	0.775	0.006
HIPK1	AD	10.2	10.1	11	0.045	0.284
CD101	AA	10.1	9	10.2	0.498	0.009
NOTCH2	AT	7	null	null	0.282	0.028
NOTCH2	AT	37	null	null	0.282	0.028
PDE4DIP	AT	11.2	null	null	0.043	0.268
PDE4DIP	AT	29.2	null	null	0.009	0.474
NOTCH2NL	AT	7	null	null	0.026	0.09
NOTCH2NL	AT	9	null	null	0.026	0.09
NBPF10	ES	85:86:87:88	84	89	0.021	0.212
NBPF10	ES	84:85:86:87	83	88	0.005	0.505
NBPF10	ES	17:18:19:20:21:22	16	23	0.025	0.325
NBPF10	ES	19:20:21:22	16	23	0.029	0.162
NBPF11	RI	8.2	8.1	8.3	0.785	0.044
NBPF11	AA	8.1:8.2	4	8.3	0.982	0.006
NBPF11	ES	06:07:00	4	8.3	0.975	0.006
NBPF12	ES	67:68:69:70:71:72:73:74:75:76:77:78:79:80:81:82:83:84	66	85	0.52	0.029
NBPF12	ES	6	5	7	0.041	0.215
MTMR11	ES	13	12	14	0.003	0.875
ANP32E	ES	4	3	5.1	0.175	0.041
APH1A	AA	2.1	1	2.2	0.936	0.025
MRPS21	AP	1	null	null	0.002	0.646
MRPS21	AP	2.1	null	null	0.002	0.646
SETDB1	ES	7	6	8	0.034	0.026
SEMA6C	ES	19	18	20	0.416	0.043
PIP5K1A	AD	1.2	1.1	2.1	0.042	0.158
PSMD4	AD	7.2	7.1	8	0.007	0.916
SELENBP1	AA	2.1	1	2.2	0.044	0.595
MRPL9	ES	5	4	6	0.034	0.688
TDRKH	AP	1	null	null	0.187	0.001
TDRKH	AP	2.1	null	null	0.187	0.001
THEM4	AT	2.2	null	null	0.594	0.004
THEM4	AT	7	null	null	0.594	0.004
S100A6	AA	3.1	1.2	3.2	0.042	0.965
S100A4	AP	2	null	null	0.02	0.047
S100A4	AP	4	null	null	0.02	0.047
S100A4	ES	3	2	5	0.018	0.047
S100A3	AP	2	null	null	0.099	0.004
S100A3	AP	1	null	null	0.099	0.004
JTB	RI	1.2	1.1	1.3	0.641	0.023
TPM3	AP	3.1	null	null	0.935	0.043
C1orf43	ES	3	2	4	0.649	0.019
C1orf43	ES	3	1	4	0.415	0.005
HAX1	AA	2.1	1	2.2	0.724	0.011
ATP8B2	AT	14.2	null	null	0.043	0.211
ATP8B2	AT	31	null	null	0.039	0.124
PYGO2	AP	1	null	null	0.044	0.91
PYGO2	AP	2	null	null	0.044	0.91
FLAD1	ES	3	2.2	4.1	0.005	0.028
FLAD1	AD	1.2:1.3	1.1	2.2	0.037	0.751
ZBTB7B	ES	5	2.2	6.2	0.016	0.591
ADAM15	ES	20:21.1:21.2:22.1	19	23	0.173	0.046
SLC50A1	ES	4	3	5	0.843	0.037
FDPS	AD	1.2	1.1	3.2	0.599	0.015
YY1AP1	AA	12.1	11	12.2	0.031	0.005
YY1AP1	ES	9	8	10.1	0.045	0.503
YY1AP1	ES	5	4.1	6	0.479	0.009
GON4L	AT	33	null	null	0.022	0.058
GON4L	AT	22.2	null	null	0.022	0.058
LMNA	RI	19.2	19.1	19.3	0.022	0.911
PMF1	ES	8.1:8.2	7	10	0.048	0.484
TMEM79	AP	1	null	null	0.04	0.826
BCAN	AT	8.2	null	null	0.803	0.046
BCAN	AT	14	null	null	0.803	0.046
BCAN	ES	4	3	5	0.141	0.045
TAGLN2	AP	1	null	null	0.008	0.188
TAGLN2	AP	2	null	null	0.016	0.185
TSTD1	RI	3.2	3.1	3.3	0.582	0.025
NIT1	AT	8	null	null	0.011	0.661
NIT1	AT	7	null	null	0.011	0.661
PPOX	ES	3:4:5:6:7:8:9:10	2	11	0.001	0.946
ADAMTS4	AT	8	null	null	0.007	0.055
ADAMTS4	AT	2.4	null	null	0.007	0.055
ADAMTS4	RI	2.2	2.1	2.3	0.012	0.648
NDUFS2	ES	3	2	4	0.648	0.028
UAP1	ES	9.1:9.2	8	10	0.269	0.015
UAP1	ES	9.2	8	10	0.258	0.022
HSD17B7	AT	10	null	null	0.023	0.678
HSD17B7	AT	5.3	null	null	0.022	0.862
MGST3	AT	10	null	null	0.038	0.382
MGST3	AT	9	null	null	0.035	0.395
POGK	RI	6.2	6.1	6.3	0.391	0.021
VAMP4	RI	8.2	8.1	8.3	0.003	0.772
SUCO	ES	4	3	5	0.033	0.625
CACYBP	AP	1	null	null	0.341	0.004
CACYBP	AP	2	null	null	0.089	0.01
ASTN1	AT	23	null	null	0.713	0.036
ABL2	AT	14.3	null	null	0.024	0.857
ABL2	AT	12	null	null	0.024	0.857
TOR1AIP2	ES	3	2	4	0.983	0.008
QSOX1	ES	4	3	5	0.91	0.015
CFH	AT	23	null	null	0.824	0.026
CFH	AT	10	null	null	0.824	0.026
TMEM9	AP	1	null	null	0.025	0.417
KLHL12	ES	12	11	13	0	0.835
ADORA1	ES	4	3.2	5	0.037	0.859
RAB7L1	ES	02:03:00	1.4	4	0.047	0.684
RAB7L1	AD	1.3:1.4	1.2	2	0.013	0.934
DYRK3	AP	1	null	null	0.001	0.401
PFKFB2	AT	18	null	null	0.99	0.014
PFKFB2	AT	17	null	null	0.99	0.014
CD46	ES	9	8	10	0.025	0.47
CD46	ES	08:09:00	6	10	0.037	0.895
NEK2	AT	8	null	null	0.301	0.041
NEK2	AT	7.2	null	null	0.301	0.041
INTS7	ES	3	2	4	0.002	NA
NSL1	ES	5	4	6	0.589	0.014
ANGEL2	AP	1	null	null	0.019	0.022
ANGEL2	AP	2	null	null	0.019	0.022
TAF1A	AT	8	null	null	0.304	0.036
TAF1A	AT	12.2	null	null	0.126	0.015
TAF1A	ES	3	2	4	0.003	0.03
MIA3	AP	1	null	null	0.566	0.016
MIA3	AP	7	null	null	0.566	0.016
SUSD4	RI	1.2	1.1	1.3	0.139	0.023
NVL	ES	7	6	8	0.409	0.023
LBR	AP	2	null	null	0.025	0.463
H3F3A	AT	5	null	null	0.593	0.042
H3F3A	AT	4.2	null	null	0.602	0.043
PSEN2	AA	13.1	12	13.2	0.009	0.139
SNAP47	AT	7	null	null	0.04	0.767
SNAP47	AT	6	null	null	0.04	0.767
MRPL55	RI	2.3:2.4	2.2	2.5	0.047	0.184
MRPL55	ES	2.5	2.2	2.9	0.044	0.398
MRPL55	ES	2.2:2.3:2.4:2.5:2.6:2.8	1.2	2.9	0.992	0.042
MRPL55	ES	2.2:2.5:2.6:2.8	1.2	2.9	0.446	0.019
MRPL55	ES	2.5:2.6:2.8	1.2	2.9	0.534	0.028
MRPL55	ES	2.2:2.8	1.2	2.9	0.963	0.04
MRPL55	ES	2.5:2.6	1.2	2.9	0.548	0.014
MRPL55	ES	2.5	1.2	2.9	0.168	0.021
MRPL55	ES	1.2:2.2:2.3:2.4:2.5:2.6:2.8	1.1	2.9	0.324	0.023
MRPL55	ES	2.2:2.3:2.4:2.5:2.6:2.8	1.1	2.9	0.452	0.031
MRPL55	ES	1.2:2.2:2.5:2.6:2.8	1.1	2.9	0.189	0.012
MRPL55	ES	2.2:2.5:2.6:2.8	1.1	2.9	0.021	0.002
MRPL55	ES	1.2:2.5:2.6:2.8	1.1	2.9	0.151	0.03
MRPL55	ES	1.2:2.2:2.8	1.1	2.9	0.374	0.031
MRPL55	ES	2.2:2.8	1.1	2.9	0.369	0.034
MRPL55	ES	1.2:2.2:2.3:2.4:2.5:2.6	1.1	2.9	0.204	0.034
MRPL55	ES	2.2:2.3:2.4:2.5:2.6	1.1	2.9	0.365	0.023
MRPL55	ES	1.2:2.2:2.5:2.6	1.1	2.9	0.078	0.012
MRPL55	ES	2.2:2.5:2.6	1.1	2.9	0.085	0.012
MRPL55	ES	1.2:2.5:2.6	1.1	2.9	0.144	0.006
MRPL55	ES	1.2:2.2:2.3:2.4:2.5	1.1	2.9	0.252	0.014
MRPL55	ES	2.2:2.3:2.4:2.5	1.1	2.9	0.218	0.002
MRPL55	ES	2.2:2.5	1.1	2.9	0.025	0.009
MRPL55	ES	1.2:2.5	1.1	2.9	0.04	0.001
MRPL55	ES	1.2:2.2	1.1	2.9	0.225	0.041
MRPL55	ES	2.2	1.1	2.9	0.223	0.037
MRPL55	AA	2.2:2.3:2.4	1.1	2.5	0.228	0.042
MRPL55	ES	1.2:2.2	1.1	2.5	0.07	0.044
TAF5L	AT	5	null	null	0.515	0.015
TAF5L	AT	4.2	null	null	0.306	0.035
C1orf198	AP	2	null	null	0.041	0.793
TTC13	ME	9|10	8	11	0.016	0.139
SIPA1L2	ES	20	19	21	0.02	0.212
COA6	AP	1	null	null	0.026	0.614
COA6	AP	2.1	null	null	0.026	0.614
COA6	RI	2.2	2.1	2.3	0.001	0.405
GGPS1	ES	5.1:5.2	3	6	0.375	0.045
LGALS8	ES	11	10.1	12	0.775	0.035
DESI2	ES	00:03:04.100000	2	4.2	0.026	0.907
TFB2M	ES	3	2	4	0.023	0.341
WDR37	AP	1	null	null	0.889	0.037
WDR37	AP	3	null	null	0.676	0.017
WDR37	AT	16	null	null	0.114	0.023
WDR37	AT	11.2	null	null	0.114	0.023
AKR1C2	AT	12	null	null	0.025	0.103
ASB13	ES	5	4	6	0.04	0.79
IL15RA	AA	8.1	7	8.2	0.039	0.987
IL15RA	ES	4	3	5	0.039	0.611
PFKFB3	ES	18.1	17	20	0.026	0.99
KIN	AT	13.4	null	null	0.456	0.004
KIN	ES	2	1	3	0.049	0.735
ABI1	ES	11.1:11.2:12	9	13	0.048	0.831
ZNF438	AT	12	null	null	0.012	0.097
ZNF438	RI	11.2	11.1	11.3	0.029	0.135
ARHGAP12	ES	5	4	6	0.022	0.5
EPC1	AP	2	null	null	0.047	0.878
EPC1	AP	1	null	null	0.047	0.878
NRP1	AT	14.3	null	null	0.15	0.025
CREM	ES	13.2:14	13.1	15	0.708	0.023
CSGALNACT2	AT	5	null	null	0.004	0.57
CSGALNACT2	AT	9	null	null	0.004	0.57
HNRNPF	AP	1	null	null	0.028	0.535
2019-03-08	ES	2	1	4	0.023	0.417
FAM21C	ES	11	10	12	0.109	0.042
NCOA4	AP	4	null	null	0.023	0.736
NCOA4	AD	11.2	11.1	12	0.545	0.02
SGMS1	AP	2	null	null	0.045	0.806
PRKG1	AP	2	null	null	0.153	0.037
PRKG1	AP	1	null	null	0.175	0.039
FAM13C	AT	13.2	null	null	0.468	0.048
FAM13C	ES	5	4	6	0.047	0.111
NRBF2	ES	2	1	3	0.016	0.71
JMJD1C	AP	3	null	null	0.991	0.013
JMJD1C	AP	1	null	null	0.991	0.013
CCAR1	ES	14	13	15	0.002	0.361
HKDC1	AT	19	null	null	0.028	0.934
AIFM2	AT	10	null	null	0.001	0.7
AIFM2	AT	9.2	null	null	0.001	0.7
SEC24C	ES	4	3	5	0.019	0.441
CAMK2G	ES	13	12	14	0.107	0.032
AP3M1	ES	2	1	3	0.036	0.79
ADK	ES	8	7	9	0.02	0.135
RPS24	ES	5.2	4	6	0.019	0.014
PPIF	AD	4.2	4.1	5	0.627	0.03
TSPAN14	AP	1	null	null	0.134	0.028
GLUD1	ES	03:04:05	2	6	0.01	0.902
LIPA	AP	3.1	null	null	0.83	0.026
LIPA	AP	1	null	null	0.83	0.026
KIF20B	AT	30	null	null	0.035	0.937
KIF20B	AT	34	null	null	0.035	0.937
EXOC6	ES	10	9	11	0.631	0.049
SLC35G1	AT	7.2	null	null	0.585	0.012
SLC35G1	AT	3	null	null	0.931	0.009
SORBS1	ES	33	31	34	0.244	0.038
SORBS1	ES	11	10	12	0.004	0.336
ZDHHC16	ES	9	8.2	10	0.354	0.04
HOGA1	ES	2:3:4:5	1	6	0.162	0.038
CWF19L1	ES	12	11	13	0.958	0.012
NDUFB8	AD	1.2	1.1	2.1	0.788	0.042
SEMA4G	RI	15.2	15.1	15.3	0.425	0.042
POLL	RI	1.4	1.3	1.5	0.021	0.38
NT5C2	ES	5	4	6	0.044	0.121
SFR1	AP	3.1	null	null	0.605	0.039
SFR1	AP	1	null	null	0.82	0.039
XPNPEP1	ES	15	14	16	0.308	0.008
GPAM	RI	19.4	19.3	19.5	0.036	0.619
EIF3A	AP	2	null	null	0.283	0.031
EIF3A	AP	1	null	null	0.283	0.031
FAM45A	AA	2.1	1	2.2	0.048	0.689
RGS10	AP	1	null	null	0.046	0.338
WDR11	ES	2.2:3:4:5:6:7:8:9:10.1	2.1	10.2	0.003	0.839
FGFR2	AT	27	null	null	0.983	0.01
FGFR2	AT	28.2	null	null	0.277	0.014
FGFR2	AD	17.2	17.1	18	0.056	0.01
FGFR2	ES	04:05:00	3	6	0.925	0.025
UROS	AT	11	null	null	0.449	0.006
UROS	AT	7	null	null	0.356	0.002
BCCIP	AT	7	null	null	0.009	0.018
BCCIP	AT	9	null	null	0.005	0.008
FANK1	AT	14	null	null	0.008	0.882
GLRX3	ES	11.1	10	12.1	0.009	0.048
LRRC27	AP	1	null	null	0.044	0.352
LRRC27	ES	8	7	9	0.021	0.531
INPP5A	AT	16	null	null	NA	0.017
BET1L	AT	4.4	null	null	0.042	0.714
BET1L	AT	7	null	null	0.042	0.714
RIC8A	AA	6.1	5	6.2	0.027	0.457
ATHL1	AP	1	null	null	0.925	0.048
ATHL1	AP	2.1	null	null	0.925	0.048
RNH1	AA	5.1	4.3	5.2	0.954	0.033
TALDO1	AD	7.2	7.1	8	0.013	0.562
EFCAB4A	ES	8	7	9	0.003	0.016
TSPAN4	AP	4	null	null	0.954	0.003
BRSK2	ES	23	22	24.3	0	0.349
BRSK2	ES	22	21	23	0.54	0.002
LSP1	AP	4	null	null	0.2	0.019
CD81	AP	3	null	null	0.097	0.038
ZNF195	ES	9	5.1	11	0.016	0.736
ZNF195	ES	09:11:00	5.1	13	0.004	0.685
SMPD1	AD	2.4:2.5	2.3	3	0.049	0.964
TRIM3	AP	2	null	null	0.969	0.008
ILK	ES	2	1.4	3	0.443	0.015
RPL27A	AP	1.1	null	null	0.027	0.312
RPL27A	AP	3.1	null	null	0.027	0.312
RPL27A	AA	2.1	1.3	2.2	0.552	0.005
TMEM9B	ES	3	2	4	0.713	0.019
ADM	RI	1.2	1.1	1.3	0.045	0.482
AMPD3	AP	3	null	null	0.04	0.305
AMPD3	AA	18.1	17	18.2	0.406	0.021
AMPD3	AA	14.1	13	14.2	0.029	0.992
DKK3	AP	3	null	null	0.021	0.962
DKK3	AP	1	null	null	0.032	0.064
ARNTL	ES	6.1:6.2	5	7	0.007	0.026
BTBD10	AA	4.1	2	4.2	0.002	0.335
BTBD10	ES	2	1	4.1	0.872	0.024
PSMA1	AT	16	null	null	0.027	0.133
PSMA1	AT	13.2	null	null	0.027	0.133
SERGEF	ES	12:13:00	11	14	0.31	0.048
SERGEF	AD	1.2	1.1	3	0.001	0.275
SAAL1	ES	10.2	9.1	11	0.025	0.444
HPS5	ES	1.3:2	1.2	3	0.003	0.904
GTF2H1	AT	10.2	null	null	0.791	0.006
GTF2H1	AT	16	null	null	0.791	0.006
LDHA	ES	4:6.1:6.2	2.4	7	0.006	0.816
LDHA	ES	6.1:6.2	2.4	7	0.011	0.187
TSG101	ES	02:03:04	1	5	0.038	0.725
NAV2	AP	1	null	null	0.006	0.263
NAV2	AP	2	null	null	0.005	0.256
MPPED2	ES	5	4	6	0.027	0.722
IMMP1L	ES	05:06:00	4	7	0.51	0.048
IMMP1L	ES	04:05:06	1	7	0.164	0.01
PAX6	AD	2.2	2.1	3.2	0.006	0.981
EIF3M	AA	2.1	1	2.2	0.872	0.033
CSTF3	AT	22	null	null	0.034	0.827
CSTF3	AT	4.4	null	null	0.034	0.827
CD59	AP	4	null	null	0.376	0.021
CD59	AP	1	null	null	0.535	0.011
FBXO3	ES	4	3	5	0.885	0.039
APIP	ES	2	1	3	0.157	0.046
PDHX	ES	5:6:7:8:9	4	10	0.008	0.86
COMMD9	ES	2	1	3	0.024	0.553
C11orf74	ES	05:06:00	4	7	0.453	0.023
LRRC4C	AP	1	null	null	0.703	0.012
LRRC4C	AP	5	null	null	0.703	0.012
ATG13	ES	2.2:3	1.1	4.1	0.95	0.045
C11orf49	RI	14.2:14.3	14.1	14.4	0.005	0.722
NR1H3	AP	1	null	null	0.011	0.269
NR1H3	AP	3.1	null	null	0.012	0.218
SLC43A3	AA	5.1	4.2	5.2	0.026	0.176
YPEL4	ES	2	1.6	3	0.715	0.037
TMX2	ES	3.1:3.2:3.3:4	2	5.1	0.852	0.02
TMX2	AA	3.1	2	3.2	0.076	0.025
TMX2	ES	3.1:3.2:3.3	2	4	0.491	0.019
TMX2	ES	3.2:3.3	2	4	0.035	0.131
TMX2	AA	3.1:3.2	2	3.3	0.98	0.019
MS4A6A	RI	9.2	9.1	9.3	0.001	0.172
TMEM138	AT	4	null	null	0.049	0.435
TMEM138	AT	3.5	null	null	0.049	0.435
FADS1	AP	1	null	null	0.04	0.742
FADS1	AP	3	null	null	0.603	0.009
BEST1	ES	2	1	3	0.462	0.048
FTH1	AT	5	null	null	0.828	0.028
FTH1	AT	6.2	null	null	0.828	0.028
GANAB	AT	25	null	null	0.881	0.014
GANAB	AT	5.2	null	null	0.881	0.014
WDR74	AP	1	null	null	0.639	0.049
WDR74	AP	2	null	null	0.639	0.049
MARK2	AP	2	null	null	0.033	0.744
FKBP2	AP	3	null	null	0.396	0.04
FKBP2	AP	1	null	null	0.264	0.015
PRDX5	ES	3	2	4	0.624	0.045
PRDX5	ES	02:03:00	1	4	0.316	0.027
PRDX5	ES	3	1	4	0.972	0.034
SF1	AA	14.1:14.2	13	14.3	0.806	0.049
SF1	AD	1.2:1.3	1.1	3	0.028	0.048
SF1	ES	1.3	1.1	3	0.019	0.089
MEN1	AD	3.2	3.1	4	0.029	0.564
MEN1	AD	2.3	2.2	2.5	0.653	0.006
SNX15	AD	2.2	2.1	3	0.007	0.481
FRMD8	ES	4	3	5	0.47	0.043
SCYL1	RI	17.2	17.1	17.3	0.075	0.018
LTBP3	AP	16.1	null	null	0.337	0.022
FIBP	ES	4	3	5.1	0.043	0.049
DRAP1	AA	5.1	4	5.2	0.044	0.007
BANF1	AD	1.2	1.1	3	0.009	0.009
CNIH2	RI	6.2	6.1	6.3	0.012	0.435
YIF1A	ES	2	1	3	0.831	0.041
BBS1	ES	2	1.3	3	0.63	0.028
RBM4	AT	3.3	null	null	0.619	0.021
SPTBN2	RI	37.2	37.1	37.3	0.206	0.046
RHOD	ES	02:03:00	1	4.2	0.027	0.862
SSH3	AA	3.1	2.2	3.2	0.032	0.998
RPS6KB2	AT	16	null	null	0.26	0.022
RPS6KB2	AT	5.2	null	null	0.177	0.007
RPS6KB2	ES	5.1:6.1:6.2:7	4	8	0.002	0.775
RPS6KB2	ES	5.1:7	4	8	0	0.903
CORO1B	RI	5.6	5.5	5.7	0.005	0.707
CORO1B	ES	5.7	5.5	6	0.037	NA
NDUFS8	AP	2	null	null	0.046	0.017
NDUFS8	AP	1	null	null	0.046	0.017
NDUFS8	ES	3:4.1:5:6	1	7	0.027	0.201
SUV420H1	AA	10.1	9	10.2	0.045	0.528
PPP6R3	ES	2	1	3	0.022	0.964
CPT1A	AT	20	null	null	0.439	0.035
CPT1A	AT	21	null	null	0.564	0.037
PPFIA1	ES	17	16	18	0.043	0.791
CTTN	RI	19.2	19.1	19.3	0.688	0.024
DHCR7	AD	1.2	1.1	2	0.005	0.462
FAM86C1	AT	5.3	null	null	0.515	0.044
FAM86C1	AT	6	null	null	0.515	0.044
FAM86C1	ES	3.2	2	5.1	0.047	0.508
CLPB	ES	6	5	7	0.129	0.013
CLPB	ES	4.1:4.2	2	5	0.025	0.435
PDE2A	AT	34.2	null	null	0.642	0.003
ARAP1	AP	5	null	null	0.613	0.013
RAB6A	ES	5	4	7	0.024	0.84
MRPL48	ES	00:10:11.100000	8	12	0.028	0.929
COA4	AP	1	null	null	0.481	0.034
COA4	AP	2.1	null	null	0.512	0.015
SPCS2	ES	2	1	3	0.86	0.024
SLCO2B1	ES	03:04:05	1	6	0.043	NA
ARRB1	ES	13	12	15.2	0.029	0.16
LRRC32	AP	1	null	null	0.789	0.03
LRRC32	AP	2	null	null	0.789	0.03
MYO7A	AD	47.2	47.1	48	0.359	0.041
CLNS1A	ES	3	2	4	0.018	0.177
AAMDC	ES	2	1.3	4	0.345	0.017
CCDC90B	AD	1.3:1.4:1.5	1.2	2	0.01	0.062
CCDC90B	ES	1.5	1.2	2	0.014	0.167
CCDC90B	AD	1.2:1.3:1.4:1.5	1.1	2	0.009	0.07
SYTL2	ES	13	12.2	14	0.013	0.467
PICALM	ES	14.2	13	15	0.042	0.559
C11orf73	ES	2	1	4	0.003	0.078
CTSC	AT	9	null	null	0.281	0.004
CTSC	AT	4.2	null	null	0.281	0.004
CHORDC1	RI	9.5	9.4	9.6	0.898	0.043
MRE11A	AT	21	null	null	0.644	0.002
ANKRD49	RI	2.5:2.6:2.7	2.4	2.8	0.495	0.001
ANKRD49	RI	2.3:2.4:2.5:2.6:2.7	2.2	2.8	0.797	0.038
YAP1	AP	2	null	null	0.022	0.96
YAP1	AP	1	null	null	0.022	0.96
CASP1	ES	8	7	9.2	0.007	0.514
CARD16	AP	1	null	null	0.76	0.038
CARD16	AP	2	null	null	0.76	0.038
RDX	AT	15.3	null	null	0.023	0.817
RDX	AT	17	null	null	0.024	0.778
RDX	ES	5	4	6	0.014	0.379
ALG9	AA	16.1	15	16.2	0.442	0.002
CRYAB	AP	3	null	null	0.031	0.044
CRYAB	RI	6.2	6.1	6.3	0.002	0.486
C11orf57	RI	4.2	4.1	4.3	0.014	0.111
C11orf57	AD	2.2:2.3	2.1	3	0.932	0.032
SDHD	AT	5	null	null	0.935	0.022
TMPRSS5	ES	2.1:2.2:3	1	4.1	0.237	0.022
TMPRSS5	ES	2.1:3	1	4.1	0.031	0.018
NNMT	AD	5.2	5.1	6	0.018	0.404
RNF214	AD	3.2	3.1	4	0.351	0.02
CEP164	ES	8	7	9	0.937	0.047
FXYD6	AP	1	null	null	0.048	0.082
FXYD6	ES	5	2	6	0.736	0.046
IL10RA	ES	4	3	5	0.042	0.474
TMEM25	AA	9.1	8.2	9.2	0.622	0.038
PHLDB1	ES	3	2	4	0.158	0.04
HMBS	AD	12.2:12.3	12.1	13	0.006	0.919
HMBS	ES	12.3	12.1	13	0.029	0.972
ROBO3	ES	22	21	23	0.019	0.732
SLC37A2	ES	12	11	13	0.008	0.085
TMEM218	ES	5.1:5.2:5.3	4.4	7.1	0.007	0.486
TMEM218	ES	4.3:4.4:5.1	4.2	5.2	0.032	0.176
CHEK1	AT	13.3	null	null	0.776	0.049
CHEK1	AT	14	null	null	0.776	0.049
CHEK1	RI	13.2	13.1	13.3	0.88	0.006
FOXRED1	ES	5	4.2	6	0.004	0.045
ST3GAL4	AP	1	null	null	0.006	0.066
ST3GAL4	AP	2	null	null	0.006	0.324
FLI1	AP	2	null	null	0.858	0.028
ZBTB44	AD	5.2	5.1	7.1	0.923	0.049
NTM	AP	3.1	null	null	0.222	0.049
THYN1	AD	1.2	1.1	1.4	0.503	0.027
B3GAT1	AT	7	null	null	0.416	0.006
B3GAT1	AT	6	null	null	0.416	0.006
B3GAT1	AD	2.3	2.2	2.5	0.316	0.009
SLC6A13	AT	16	null	null	0.298	0.011
SLC6A13	AT	2.2	null	null	0.298	0.011
KDM5A	AT	28	null	null	0.841	0.019
KDM5A	AT	29	null	null	0.841	0.019
WNK1	ES	14	13.2	15	0.032	0.966
RAD52	AT	12.3	null	null	0.049	0.49
RAD52	ES	9	8	10	0.619	0.006
ERC1	ES	14	13	15	0.007	0.834
IFFO1	AA	10.1	9	10.2	0.891	0.037
CHD4	AA	4.1	3.2	4.2	0.001	0.549
ACRBP	AT	10	null	null	0.351	0.029
ACRBP	AT	5.3	null	null	0.351	0.029
ING4	AA	6.1	5.2	6.2	0.633	0.027
ING4	ES	5.2:6.1	5.1	6.2	0.286	0.021
ING4	ES	03:04:00	2	5.1	0.9	0.035
ING4	ES	3	2	4	0.692	0.001
ING4	ES	02:03:00	1	4	0.13	0.004
ING4	ES	2	1	4	0.041	0.084
COPS7A	ES	04:06:00	2.4	7	0.066	0.022
COPS7A	ES	4	2.4	6	0.048	NA
COPS7A	AD	1.3	1.2	2.4	0.03	0.121
COPS7A	AD	1.2:1.3	1.1	2.4	0.033	0.56
PTMS	AA	3.1	2	3.2	0.556	0.032
LRRC23	ES	08:09:00	7.1	10	0.029	0.403
C12orf57	AD	2.3	2.2	3	0.011	0.599
LPCAT3	ES	7	6	8	0.262	0.048
PEX5	AD	2.2	2.1	3.2	0.302	0.029
CLEC7A	AT	9.3	null	null	0.997	0.049
CLEC7A	ES	5	2.1	6	0.051	0.048
GABARAPL1	AT	4.2	null	null	0.015	0.854
GABARAPL1	AT	5	null	null	0.015	0.854
GABARAPL1	AD	2.13:2.14	2.12	3	0.263	0.021
KLRC3	AT	8	null	null	0.098	0.009
KLRC3	AT	7.2	null	null	0.098	0.009
MAGOHB	ES	1.2:2.1:2.2	1.1	3	0.263	0.017
MAGOHB	AD	1.2	1.1	3	0.619	0.021
EMP1	ES	4.1:4.3:4.4	3	4.5	0	0.164
EMP1	ES	2	1	3	0.437	0.043
ATF7IP	AP	1	null	null	0.217	0
ATF7IP	AP	2	null	null	0.163	0
LMO3	AP	2	null	null	0.041	0.115
LMO3	AP	8	null	null	0.048	0.822
LMO3	ES	10:11.1:11.2	9.2	12	0.035	0.167
PLEKHA5	ES	27	26	28	0.052	0.047
ST8SIA1	AT	7	null	null	0.028	0.036
ST8SIA1	AT	3	null	null	0.028	0.036
C2CD5	AP	1	null	null	0.039	0.375
C2CD5	AP	2.1	null	null	0.039	0.375
ETNK1	AT	3	null	null	0.048	0.258
ETNK1	AT	9	null	null	0.049	0.258
PPFIBP1	ES	20	19	21	0.009	0.053
PPFIBP1	AD	13.2	13.1	14	0.887	0.03
CAPRIN2	ES	5	4	6	0.061	0.016
DDX11	AP	1.1	null	null	0.684	0.006
DDX11	AP	2	null	null	0.684	0.006
DDX11	AA	12.1	11.1	12.2	0.884	0.007
AMN1	AT	11	null	null	0.463	0.009
AMN1	AT	10	null	null	0.463	0.009
FGD4	AT	7.2	null	null	0.232	0.04
DNM1L	ES	18	17	19	0.296	0.027
DNM1L	ES	17:18:00	16	19	0.515	0.006
DNM1L	ES	18	16	19	0.266	0.049
CNTN1	ES	4	3.2	5	0.001	0.259
YAF2	AT	3.3	null	null	0.064	0.011
YAF2	AT	10	null	null	0.064	0.011
YAF2	ES	7	6	9.1	0.027	0.046
YAF2	ES	06:07:00	5.2	9.1	0.029	0.123
YAF2	ES	5.2	2	9.1	0.008	0.807
TMEM117	ES	7	6	8	0.015	0.663
SCAF11	AT	6	null	null	0.385	0.029
SLC48A1	AP	5.1	null	null	0.042	0.099
SLC48A1	AP	1	null	null	0.042	0.099
TMEM106C	ES	4.1:4.2:5.1:5.2	3	6	0.012	0.553
TMEM106C	ES	4.1:4.2:5.1	3	6	0.013	0.435
ASB8	AA	2.1	1	2.2	0.252	0.041
KANSL2	AD	1.2	1.1	1.4	0.041	0.716
FKBP11	AT	8	null	null	0.037	0.768
FKBP11	AT	7.2	null	null	0.048	0.942
TUBA1C	AP	1	null	null	0.014	0.184
TUBA1C	AP	4	null	null	0.014	0.184
TROAP	AT	13	null	null	0.985	0.041
RACGAP1	ES	2.1:4	1.1	5.2	0.455	0.024
ASIC1	AD	11.2	11.1	12	0.047	0.758
LETMD1	ES	3.2:4	2	5	0.048	0.227
TFCP2	ES	6	5	7	0.026	0.302
POU6F1	AP	7.1	null	null	0.012	0.924
DAZAP2	AT	7	null	null	0.003	0.089
EIF4B	AA	5.1	4	5.2	0.667	0.027
TENC1	AD	20.4:20.5:20.6	20.3	21	0.045	0.178
CSAD	RI	10.2:10.3	10.1	10.4	0.018	0.87
PFDN5	ES	3	2	5	0.028	0.455
C12orf10	AP	2.1	null	null	0.045	0.12
C12orf10	AP	1	null	null	0.045	0.12
PCBP2	ES	00:15:16.100000	14.1	16.2	0.015	0.089
PCBP2	ES	15	14.1	16.2	0.011	0.468
PCBP2	ES	15	14.1	16.1	0.017	0.892
PCBP2	ES	12	11.2	14.1	0.575	0.004
PCBP2	AA	11.1	10	11.2	0.277	0.033
MAP3K12	AD	8.2	8.1	9	0.009	0.976
ATP5G2	AD	1.3	1.2	3	0.011	0.641
SMUG1	RI	4.4:4.5	4.3	4.6	0.036	0.81
CBX5	AD	2.2	2.1	3	0.041	0.373
ZNF385A	AP	1	null	null	0.015	0.45
SARNP	ES	3	2	4	0.551	0.015
CDK2	ES	1.3	1.1	2.1	0.672	0.044
ERBB3	AP	20.1	null	null	0.963	0.036
MYL6	RI	1.2:1.3	1.1	1.4	0.036	0.431
MYL6	AA	1.3	1.1	1.4	0.641	0.036
PTGES3	ES	6	5	7	0.652	0.002
NACA	ES	3.1:3.2:3.3:3.4:3.5	2.2	4.2	0.809	0.041
TMEM194A	AD	3.2	3.1	4	0.01	0.803
R3HDM2	ES	14	13	15	0.015	0.131
MBD6	AA	4.1	3	4.2	0.029	0.468
ARHGEF25	AP	1	null	null	0.203	0.001
ARHGEF25	AP	3	null	null	0.203	0.001
OS9	AA	7.3	7.1	7.4	0.009	0.748
OS9	ES	5.1:5.2:5.3:6:7.1:7.2:7.3:7.4:8:9.1	4	9.2	0.388	0.033
METTL1	ES	4	3	5	0.007	0.982
USP15	ES	8	6	9	0.295	0.034
TMBIM4	AT	9.3	null	null	0.764	0.023
TMBIM4	AT	11	null	null	0.764	0.023
TMBIM4	ES	2.2	1	4.1	0.003	0.929
RAP1B	AT	7.2	null	null	0.165	0.027
RAP1B	ES	00:02:03.100000	1.1	3.2	0.046	0.056
MDM2	ES	10:11:00	9	12.1	0.005	0.809
LYZ	AT	4	null	null	0.993	0.03
RAB3IP	AD	8.2	8.1	9.1	0.035	0.635
CNOT2	AP	11.1	null	null	0.293	0.016
CNOT2	AP	1.1	null	null	0.293	0.016
TBC1D15	ES	02:03:00	1	5	0.264	0.03
CAPS2	AT	22	null	null	0.1	0.046
CAPS2	AT	21	null	null	0.1	0.046
NAP1L1	ES	03:04:00	2	5	0.003	0.941
NAP1L1	ES	03:04:00	1	5	0.705	0.036
NAP1L1	ES	2	1	5	0.352	0.018
NAP1L1	ES	2	1	3	0.026	0.528
ZDHHC17	ES	2	1	3	0.192	0.035
GALNT4	AP	3.1	null	null	0.211	0.046
GALNT4	AP	1	null	null	0.211	0.046
DCN	AT	4	null	null	0.814	0.036
UBE2N	AD	4.3:4.4	4.2	4.6	0.011	0.499
SOCS2	AP	3	null	null	0.881	0.011
NR2C1	AT	12.2	null	null	0.041	0.075
NR2C1	AT	15	null	null	0.041	0.075
VEZT	ES	5:6.1:6.2:9	4	11	0.005	0.17
VEZT	ES	6.1:6.2:9	4	11	0.016	0.08
TMPO	ES	6	5.1	7	0.024	0.894
CHPT1	ES	5	4	6	0.03	0.389
DRAM1	ES	04:05:06	3	7	0.009	0.5
DRAM1	ES	4	3	5	0.029	0.084
CCDC53	AA	8.1	7	8.2	0.917	0.02
CHST11	AD	1.2	1.1	2.1	0.098	0.029
KIAA1033	AA	9.1	8	9.2	0.021	NA
RIC8B	ES	15:16:00	14	17	0.667	0.02
C12orf23	AP	1	null	null	0.046	0.472
C12orf23	AP	2.1	null	null	0.018	0.57
CMKLR1	AP	1	null	null	0.032	0.697
ISCU	RI	5.2	5.1	5.3	0.002	0.669
ISCU	AD	5.2:5.3:5.4	5.1	6	0.736	0.009
ISCU	ES	5.3:5.4	5.1	6	0.011	0.072
MVK	ES	4	3	5	0.375	0.005
C12orf76	AT	11	null	null	0.027	0.124
C12orf76	AT	6	null	null	0.041	0.08
TCTN1	AT	19	null	null	0.534	0.022
TCTN1	AT	7.3	null	null	0.534	0.022
TCTN1	ES	00:15:16.100000	14	16.2	0.009	0.729
TCTN1	ES	6.2	5	7.1	0.798	0.029
HVCN1	AT	10	null	null	0.546	0.004
HVCN1	AT	11	null	null	0.545	0.004
FAM109A	ES	3	2	5	0.045	0.758
ATXN2	ES	21	20	22	0.01	0.471
TMEM116	ES	06:07:00	4	8	0.003	0.727
TMEM116	ES	6	4	7	0.038	0.276
TMEM116	ES	5	4	7	0.008	0.44
PRKAB1	ES	3	1.3	4	0.118	0.026
CIT	ES	18	17	19	0.089	0.004
RPLP0	ES	5.2:5.3	4.2	6.2	0.01	0.414
COQ5	ES	3	2	4	0.887	0.047
HNF1A	AT	8	null	null	0.009	0.463
HNF1A	AT	6.6	null	null	0.009	0.463
CAMKK2	AT	18	null	null	0.043	0.17
CAMKK2	AT	19.2	null	null	0.043	0.17
CAMKK2	ES	17	16	19.1	0.078	0.04
ANAPC5	ES	8.1:8.3	7	9.1	0.027	NA
RNF34	ES	2	1	3	0.82	0.021
WDR66	AT	23	null	null	0.029	0.015
WDR66	AT	18	null	null	0.029	0.015
ZCCHC8	AP	2.1	null	null	0.339	0.012
RSRC2	AA	9.1	8	9.2	0.811	0.013
ARL6IP4	AD	1.3:1.4	1.2	2.1	0.807	0.025
MPHOSPH9	AT	26	null	null	0.805	0.044
MPHOSPH9	AT	25	null	null	0.805	0.044
DDX55	ES	2.1:2.2:3:4	1	5.1	0.002	0.149
DDX55	AA	2.1	1	2.2	0.031	0.819
CCDC92	ES	2.2	1	2.4	0.014	0.729
ZNF664	ES	4	2.2	5	0.027	0.782
ZNF664	RI	1.3	1.2	1.4	0.039	0.538
SCARB1	AT	13.4	null	null	0.786	0.034
SCARB1	AT	15	null	null	0.786	0.034
SCARB1	AD	13.3	13.2	15	0.022	0.553
UBC	RI	1.7:1.8	1.6	1.9	0.722	0.012
UBC	RI	1.6:1.7	1.5	1.8	0.797	0.011
RIMBP2	AT	16	null	null	0.365	0.02
RIMBP2	AT	24	null	null	0.365	0.02
CHFR	AA	13.1	12	13.2	0.114	0.039
ZNF605	ES	2	1	3	0.229	0.031
TNFRSF19	AT	10.2	null	null	0.918	0.006
TNFRSF19	AT	11	null	null	0.918	0.006
RNF6	AP	2	null	null	0.453	0.006
RNF6	AP	1	null	null	0.543	0.011
RNF6	RI	7.2	7.1	7.3	0.63	0.017
RPL21	AD	1.3	1.2	2	0.012	0.896
RPL21	AD	1.2	1.1	2	0.04	0.868
HMGB1	AP	3	null	null	0.948	0.032
HMGB1	AP	1	null	null	0.391	0.038
HSPH1	ES	13	12	14	0.141	0.048
HSPH1	ES	06:07:00	5	8	0.93	0.04
N4BP2L2	AD	3.2	3.1	4	0.093	0.023
N4BP2L2	AD	2.2	2.1	3.1	0.038	0.766
N4BP2L2	ES	2.1:2.2	1.3	3.1	0.007	0.465
PDS5B	ES	33.1	32	34	0.051	0.043
DCLK1	AT	20	null	null	0.025	0.887
DCLK1	AT	8	null	null	0.025	0.887
TRPC4	RI	10.2	10.1	10.3	0.031	0.612
NAA16	ES	13.3	13.1	14	0.595	0.009
SERP2	AP	2.1	null	null	0.034	0.501
SERP2	AP	1	null	null	0.034	0.501
GPALPP1	AT	9.2	null	null	0.024	0.22
GPALPP1	AT	11	null	null	0.024	0.22
ZC3H13	AA	16.1	15	16.2	0.014	0.691
RCBTB2	ES	10	9	11	0.001	0.448
FNDC3A	AP	5	null	null	0.044	0.907
SERPINE3	AT	10.2	null	null	0.027	0.866
SERPINE3	AT	11	null	null	0.027	0.866
INTS6	ES	00:06:07.200000	5	8	0.274	0.03
CKAP2	AP	1	null	null	0.463	0.007
CKAP2	AP	2	null	null	0.463	0.007
SUGT1	ES	4	3	5	0.929	0.028
TDRD3	AA	4.1	3	4.2	0.989	0.047
PCDH9	ES	3	2.1	4	0.749	0.017
SLAIN1	AP	3	null	null	0.011	0.197
EDNRB	AP	2.1	null	null	0.01	0.333
EDNRB	AP	1	null	null	0.01	0.333
DZIP1	ES	6	5	7	0.024	0.933
MBNL2	ES	9	8	10	0.013	0.909
FARP1	AP	1	null	null	0.025	0.06
FARP1	AP	2	null	null	0.025	0.06
DOCK9	ES	2 days, 4:53:00	51.1	54	0.021	0.337
ITGBL1	AT	12.2	null	null	0.013	0.983
ITGBL1	AT	13	null	null	0.013	0.983
TEX30	AP	2	null	null	0.224	0.014
ERCC5	RI	11.3	11.2	11.4	0.012	0.443
TNFSF13B	ES	3	2	4	0.004	0.763
ARHGEF7	AP	10	null	null	0.033	0.529
GRTP1	AT	8	null	null	0.011	0.47
GRTP1	AT	7.2	null	null	0.011	0.47
RNASE1	AA	3.1	1	3.2	0.549	0.043
NDRG2	AP	2	null	null	0.046	0.895
NDRG2	ES	4.2:4.3:4.5:4.6	4.1	5.2	0.946	0.026
NDRG2	AD	4.2:4.3	4.1	4.5	0.924	0.029
NDRG2	AD	4.2	4.1	4.5	0.313	0.02
HNRNPC	ES	5:6.1:6.2	4.2	6.3	0.067	0.006
HNRNPC	AA	2.2:2.3	1	2.4	0.472	0.041
MRPL52	ES	3:4.1:4.2	2	5	0.012	0.304
MRPL52	ES	3	2	4.1	0.04	0.462
MRPL52	RI	1.3	1.2	1.4	0.432	0.048
MRPL52	AA	1.4	1.1	1.5	0.9	0.011
RBM23	ES	4	3	5	0.021	0.018
PRMT5	ES	1.2:2	1.1	3	0.039	0.184
PRMT5	ES	2	1.1	3	0.023	0.16
PSMB5	ES	3	2	4	0.01	0.27
PSMB5	AD	1.2	1.1	2	0.19	0.048
ACIN1	RI	9.2	9.1	9.3	0.037	0.492
PABPN1	RI	1.2	1.1	1.3	0.031	0.556
DHRS4L2	AP	2	null	null	0.006	0.999
DHRS4L2	AP	1	null	null	0.006	0.999
NRL	AP	1	null	null	0.013	0.217
PSME1	RI	10.2:10.3	10.1	10.4	0.042	0.426
EMC9	RI	1.2:1.3	1.1	1.4	0.575	0.028
IRF9	AD	2.2	2.1	3	0.034	0.174
IPO4	AT	4.2	null	null	0.887	0.018
IPO4	AT	30	null	null	0.887	0.018
NFATC4	RI	12.3	12.2	12.4	0.011	0.92
SDR39U1	AA	8.1	7	8.2	0.033	0.472
SDR39U1	ES	5	4.1	7	0.43	0.007
NOVA1	AT	6	null	null	0.843	0.031
NOVA1	AT	7	null	null	0.898	0.031
C14orf23	AT	4	null	null	0.524	0.044
AP4S1	AT	8	null	null	0.013	0.165
AP4S1	AT	9	null	null	0.013	0.165
ARHGAP5	ES	3:4.1:4.2	2	5	0.007	0.969
EAPP	AD	1.2	1.1	2	0.688	0.03
SNX6	ES	4	3	5	0.024	0.061
CFL2	AD	4.2:4.3	4.1	5	0.004	0.611
SRP54	ES	4.2:5:6:7.1	4.1	7.2	0.022	0.936
PPP2R3C	ES	6.1:7.1	5.2	8.1	0.006	0.352
CTAGE5	AP	2	null	null	0.002	0.917
LRR1	ES	6	5	7	0.478	0.036
POLE2	ES	4	3.1	5	0.037	0.526
VCPKMT	AD	2.2	2.1	3	0.023	0.999
ATP5S	AT	7.2	null	null	0.459	0.03
ATP5S	AT	5.2	null	null	0.454	0.033
NIN	ES	29	28	30	0.027	NA
NID2	ES	12	11	13	0.011	0.191
CDKN3	AT	11	null	null	0.009	0.05
CDKN3	AT	7	null	null	0.009	0.05
CNIH1	ES	4	3	5	NA	0.038
KTN1	ES	46	45	47	0.027	0.181
TMEM260	ES	12	11	13	0.04	0.076
TMEM260	ES	5	4	6	0.013	0.704
NAA30	ES	4	3	5	0.167	0.048
ACTR10	ES	2	1	4	0.564	0.007
KIAA0586	ES	35	34	36	0.049	0.49
RTN1	AP	1	null	null	0.484	0.041
RTN1	AP	4	null	null	0.484	0.041
ZBTB25	ES	7.1:7.2	6	8	0.802	0.045
FUT8	AP	2	null	null	0.011	0.873
FUT8	AP	1	null	null	0.011	0.873
FUT8	ES	10:11:00	9	12	0.01	0.598
ZFYVE26	AT	41.2	null	null	0.013	0.808
DCAF5	AP	2.1	null	null	0.018	0.601
DCAF5	AP	1.1	null	null	0.018	0.601
SIPA1L1	AP	1	null	null	0.007	0.452
SIPA1L1	AP	2	null	null	0.007	0.452
PSEN1	AD	4.2	4.1	7	0.013	0.113
COQ6	AP	1	null	null	0.492	0.024
CCDC176	AT	14	null	null	0.14	0.047
CCDC176	ES	2	1	3	0.138	0.003
ABCD4	ES	6	5	7	0.024	0.231
ABCD4	AD	4.2	4.1	5	0.458	0.011
NPC2	AT	4.4	null	null	0.886	0.029
DLST	ES	6	5.2	7.1	0.835	0.012
MLH3	ES	8	6	9	0.895	0.042
IFT43	AT	5.2	null	null	0.349	0.042
SLIRP	AA	4.1	3	4.2	0.28	0.009
ADCK1	ES	6	5	7	0.234	0.018
STON2	AT	8	null	null	0.31	0.003
ZC3H14	ES	00:13:14.100000	12	15	0.041	0.15
ZC3H14	ES	12:13:14.1:14.2	10	15	0.041	0.209
TTC8	ES	13	11	14	0.197	0.013
TTC8	ES	12	11	14	0.038	0.106
C14orf159	AT	22	null	null	0.049	0.875
C14orf159	AT	10.5	null	null	0.049	0.874
C14orf159	ES	00:04:05.200000	1	7	0.041	0.163
GOLGA5	ES	12	11	13	0.016	0.135
ITPK1	AA	2.1	1	2.2	0.047	0.826
TMEM251	AD	1.2	1.1	2	0.031	0.656
BTBD7	ES	2.2:3	1	5	0.002	0.902
IFI27L1	AD	7.2	7.1	8	0.017	0.453
SERPINA1	ES	2.1:2.2:2.3:2.4:2.5	1.1	3.2	0.011	0.42
SERPINA1	ES	2.4:2.5	1.1	3.2	0.036	0.617
PAPOLA	ES	19	18	20	0.72	0.041
SLC25A29	AA	3.2:3.3:3.4:3.5:3.6	2	3.7	0.534	0.02
SLC25A29	ES	3.2:3.3:3.4:3.5	2	3.7	0.312	0.015
SLC25A29	ES	2:3.2:3.3:3.4:3.5:3.6	1	3.7	0.672	0.017
PPP2R5C	AP	1	null	null	0.018	0.221
PPP2R5C	AP	5	null	null	0.018	0.221
WDR20	AT	7.3	null	null	0.176	0.026
WDR20	AT	9	null	null	0.213	0.014
WDR20	ES	7.1:7.2	4	9	0.081	0.007
MOK	AP	1	null	null	0.035	0.101
MOK	AT	19	null	null	0.212	0.036
MOK	AT	17.4	null	null	0.212	0.036
MOK	RI	15.2:15.3:15.4:15.5	15.1	15.6	0.45	0.039
CDC42BPB	ES	23	22	24	0.106	0.023
APOPT1	ES	2	1	5	0.027	0.483
KLC1	RI	14.2	14.1	14.3	0.023	0.755
KLC1	AA	13.1	12	13.2	0.675	0.04
KLC1	AD	5.2	5.1	6	0.004	0.002
C14orf2	ES	6	5	7.1	0	0.231
C14orf2	ES	03:05:06	2	7.1	0.017	0.631
C14orf2	ES	05:06:00	2	7.1	0.001	0.153
CEP170B	ES	2	1	3	0.566	0.007
PLD4	RI	9.2	9.1	9.3	0.045	0.815
BRF1	AP	7	null	null	0.44	0.033
PACS2	AD	8.2	8.1	9	0.007	0.183
C14orf80	AP	4	null	null	0.668	0.002
C14orf80	AP	1	null	null	0.51	0.019
NIPA1	AP	2	null	null	0.484	0.034
SNRPN	AP	3	null	null	0.007	0.014
SNRPN	AP	6	null	null	0.109	0.035
SNRPN	AA	10.3	9	10.4	0.024	0.225
APBA2	ES	10	9	11	0.023	0.418
MTMR10	RI	18.2	18.1	18.3	0.467	0.023
MTMR10	ES	7	6	9	0.001	0.205
EMC4	AA	2.1	1	2.2	0.909	0.007
RASGRP1	ES	17	16	18	0.045	0.137
RASGRP1	ES	12	11	13	0.02	0.372
EIF2AK4	AT	4	null	null	0.261	0.046
RAD51	ES	7.1:7.2	6	8	0.909	0.038
RMDN3	RI	1.2	1.1	1.3	0.328	0.042
GCHFR	AT	4	null	null	0.041	0.878
GCHFR	AT	3.4	null	null	0.041	0.878
NUSAP1	AA	8.1	7	8.2	0.688	0.044
NUSAP1	AA	5.1:5.2	4	5.3	0.016	0.958
MAPKBP1	ES	12	11	13	0.03	0.947
TMEM87A	AP	2	null	null	0.03	0.32
TMEM87A	AP	1	null	null	0.03	0.32
TMEM87A	AT	13.2	null	null	0.254	0.016
GANC	AT	15	null	null	0.007	0.969
TMEM62	ES	5	4	6	0.035	0.915
TUBGCP4	AA	13.1	12	13.2	0.465	0.036
CKMT1B	AT	10	null	null	0.845	0.005
CKMT1B	AT	7.2	null	null	0.845	0.005
FRMD5	AA	17.3	17.1	17.4	0.01	0.079
CASC4	ES	10	9	11	0.008	0.253
SHF	AP	1	null	null	0.983	0.013
SHF	AP	3	null	null	0.91	0.02
GATM	ES	3	2	4	0.461	0.038
SEMA6D	AP	1	null	null	0.359	0.017
SEMA6D	AP	5	null	null	0.038	0.106
SEMA6D	AT	18.2	null	null	0.716	0.028
SEMA6D	AT	24	null	null	0.716	0.028
MYEF2	AT	11.2	null	null	0.945	0.01
DTWD1	AD	1.2	1.1	3	0.453	0.026
GABPB1	ES	3	1	4	0.005	NA
USP8	ES	13	12	14	0.924	0.036
DMXL2	AA	27.1	26	27.2	0.004	0.109
ARPP19	ES	00:04:05.200000	2.6	6	0.005	0.466
ARPP19	ES	5.2	2.6	6	0.032	0.469
CCPG1	RI	9.4	9.3	9.5	0.158	0.046
RFX7	AT	9.2	null	null	0.418	0.013
RFX7	AT	11	null	null	0.418	0.013
ZNF280D	AP	1	null	null	0	0.88
ZNF280D	AP	7	null	null	0	0.88
TCF12	AA	22.1	21	22.2	0.045	0.099
SLTM	ES	2	1	4.2	0.03	0.09
ANXA2	AD	1.2	1.1	4.2	0.009	0.108
TPM1	AD	12.2	12.1	13.1	0.818	0.025
TPM1	ES	9	8	10	0.405	0.025
TPM1	ES	8	7	9	0.371	0.009
RPS27L	AP	1	null	null	0.525	0.049
RPS27L	AT	6	null	null	0.02	0.457
RPS27L	AT	5.2	null	null	0.02	0.457
USP3	AP	1	null	null	0.112	0.033
TRIP4	ES	8	7	9	0.998	0.042
OAZ2	ES	02:03:00	1	4	0.037	0.704
SLC24A1	ES	11	10	12	0.018	0.188
SNAPC5	AD	2.2	2.1	3.1	0.042	0.109
ZWILCH	AA	2.1	1	2.2	0.824	0.002
SMAD3	AP	7	null	null	0.589	0.018
C15orf61	AP	2	null	null	0.903	0.019
C15orf61	AP	1	null	null	0.903	0.019
MAP2K5	AP	1	null	null	0.108	0.04
MAP2K5	AP	2	null	null	0.108	0.04
CORO2B	AP	1	null	null	0.27	0.042
RPLP1	ES	2	1	3	0.011	0.287
HEXA	AT	15	null	null	0.029	0.76
HEXA	AT	14.2	null	null	0.022	0.393
NEO1	ES	27	26	28	0.759	0.03
NPTN	ES	02:03:04	1	5	0.964	0.048
CD276	AT	10.2	null	null	0.035	0.932
CD276	AT	11	null	null	0.035	0.932
CD276	AA	4.1	3	4.2	0.041	0.65
LOXL1	ES	2	1	3	0.016	0.703
PML	RI	6.2:6.3	6.1	6.4	0.243	0.046
PML	ES	5:6.1:6.2	4	6.4	0.049	0.057
ULK3	AP	1	null	null	0.045	0.017
ULK3	AP	2.1	null	null	0.045	0.017
ULK3	ES	2.2:2.3	1	3.2	0.02	0.02
FAM219B	RI	5.3	5.2	5.4	0.042	0.15
FAM219B	ES	3.1:3.2	2	4	0.031	0.285
FAM219B	ES	3.2	2	4	0.027	0.736
FAM219B	ES	1.3:1.4	1.1	2	0.776	0.042
SCAMP5	AP	1	null	null	0.007	0.123
PPCDC	AP	1	null	null	0.161	0.01
PPCDC	AP	3.1	null	null	0.162	0.01
COMMD4	ES	4	3	5.2	0.013	0.189
MAN2C1	ES	5	4	6	0.32	0.045
SIN3A	AP	2.1	null	null	0.919	0.004
ETFA	ES	2	1	3	0.034	0.132
LINGO1	AP	1	null	null	0.027	0.356
LINGO1	AP	4	null	null	0.027	0.356
IDH3A	ES	00:03:04.100000	2	4.2	0.048	NA
ACSBG1	AP	2	null	null	0.368	0.041
ACSBG1	AP	1	null	null	0.368	0.041
WDR61	ES	8	7	9	0.309	0.04
IREB2	AT	21	null	null	0.829	0.004
MORF4L1	AD	3.2	3.1	4	0.028	0.889
CTSH	ES	3	2	4	0.574	0.01
ZFAND6	AP	1	null	null	0.976	0.024
ZFAND6	AP	2	null	null	0.963	0.03
FAH	AP	2.1	null	null	0.039	0.927
FAH	AP	1.1	null	null	0.039	0.927
ARNT2	AP	2	null	null	0.047	0.125
ARNT2	AP	1	null	null	0.047	0.125
C15orf40	AT	4	null	null	0.005	0.479
HDGFRP3	ES	02:03:00	1	4	0.757	0.029
ISG20	AP	1	null	null	NA	0.039
ISG20	AP	2	null	null	0.21	0.039
ISG20	AT	4	null	null	0.022	0.672
ISG20	AT	6	null	null	0.022	0.672
ACAN	AT	18	null	null	0.018	0.419
ACAN	AT	10.2	null	null	0.018	0.419
RLBP1	AD	2.2	2.1	3	0.048	0.721
IDH2	ES	03:04:00	1	5	0.565	0.015
SEMA4B	AP	2.1	null	null	0.376	0.03
SEMA4B	AP	1	null	null	0.376	0.03
CRTC3	AT	4	null	null	0.67	0.006
CRTC3	AT	16.2	null	null	0.67	0.006
RGMA	AP	2	null	null	0.046	0.367
TTC23	ES	2.2:2.3:3:4	2.1	6	0.12	0.031
MEF2A	AP	2	null	null	0.002	0.376
LRRK1	AT	35	null	null	0.208	0.019
PCSK6	AT	15	null	null	0.043	0.552
PCSK6	AT	24	null	null	0.043	0.552
TARSL2	ES	19	18	20	0.039	0.026
NPRL3	ES	04:05:00	2	6	0.006	0.123
LUC7L	ES	4	3	5	0.045	0.865
LUC7L	RI	1.2	1.1	1.3	0.01	0.251
LUC7L	ES	1.3:1.4	1.1	2.2	0.046	0.83
NME4	AP	1	null	null	0.025	0.243
NME4	AT	14	null	null	0.898	0.047
NME4	AT	8.2	null	null	0.898	0.047
PIGQ	AP	3	null	null	0.045	0.83
PIGQ	ES	12:13:00	11	14	0.045	0.457
FAM195A	ES	03:04:00	2	5	0.003	0.284
FAM195A	ES	4	2	5	0.004	0.344
RHBDL1	AP	1	null	null	0.025	0.532
RHBDL1	AP	2.1	null	null	0.025	0.532
STUB1	AA	2.2	1	2.3	0.027	0.184
CHTF18	AD	10.2	10.1	11	0.005	0.67
LMF1	AP	2	null	null	0.013	0.097
LMF1	AP	1	null	null	0.013	0.097
UNKL	AD	19.2	19.1	20	0.702	0.023
MRPS34	AA	3.1	2	3.2	0.959	0.012
NUBP2	AA	6.3	6.1	6.4	0.02	0.256
HAGH	AA	10.1	9	10.2	0.049	0.635
HAGH	ES	2	1.2	3	0.313	0.018
RAB26	ES	5	4	6	0.842	0.01
MLST8	AA	8.1	7	8.2	0.962	0.004
BRICD5	RI	3.2	3.1	3.3	0.923	0.03
C16orf59	RI	8.2	8.1	8.3	0.184	0.028
TCEB2	RI	4.2	4.1	4.3	0.029	0.28
TCEB2	ES	3	2.2	4.1	0.17	0.028
HCFC1R1	RI	1.3:1.4	1.2	1.5	0.046	0.788
THOC6	AA	2.1	1.3	2.2	0.592	0.045
IL32	ES	3	2.4	4	0.818	0.034
IL32	RI	1.2:1.3:1.4:1.5:1.6:1.7	1.1	1.8	0.782	0.014
IL32	AD	1.2:1.3:1.4:1.5:1.6	1.1	1.8	0.001	0.943
IL32	ES	1.3:1.4:1.5	1.1	1.8	0.374	0.019
IL32	RI	1.2:1.3:1.4:1.5:1.6:1.7:1.8	1.1	1.9	0.431	0.016
IL32	ES	1.2:1.3:1.4:1.5:1.6:1.8	1.1	1.9	0	0.747
IL32	ES	1.3:1.4:1.5:1.8	1.1	1.9	0.835	0.033
IL32	AD	1.2:1.3:1.4	1.1	1.9	0.025	0.674
ZNF263	ES	6	2	7	0.689	0.023
HMOX2	AP	1	null	null	0.031	0.039
ANKS3	AT	19	null	null	0.038	0.904
ANKS3	AT	12.2	null	null	0.038	0.903
METTL22	AA	3.1:3.2	2	3.3	0.001	0.829
ABAT	AP	1	null	null	0.019	0.334
PMM2	ES	06:07:00	3	8	0.048	0.795
TVP23A	AT	11	null	null	0.315	0.027
TVP23A	AT	9	null	null	0.315	0.027
NPIPA5	RI	8.2	8.1	8.3	0.033	0.688
RPS15A	ES	4	3.3	5.1	0.018	0.305
RPS15A	ES	3.3:4	2.2	5.1	0.748	0.019
RPS15A	ES	3.3	2.2	5.1	0.647	0.022
IQCK	AT	7.2	null	null	0.93	0.026
IQCK	AT	9	null	null	0.977	0.029
GPRC5B	AP	2	null	null	0.007	0.538
GPRC5B	AP	3	null	null	0.007	0.699
LYRM1	ES	7	2.2	8.1	0.005	0.246
NPIPB4	RI	9.8	9.7	9.9	0.916	0.041
NPIPB4	AD	2.3	2.2	2.5	0.649	0.043
CDR2	ES	2	1	3	0.024	0.378
EARS2	AT	11.3	null	null	0.881	0.005
DCTN5	AT	8.2	null	null	0.684	0.042
TNRC6A	RI	25.2	25.1	25.3	0.646	0.005
TNRC6A	ES	13	12	14	0.044	0.575
ARHGAP17	ES	10	9	11	0.026	0.165
LCMT1	ES	06:07:00	5	8	0.364	0.045
GSG1L	AP	1	null	null	0.001	0.099
GSG1L	AP	3	null	null	0.001	0.099
GSG1L	ES	7	6	8	0.016	0.384
GSG1L	ES	4	2	5	0.676	0.003
NPIPB6	AP	1	null	null	0.122	0.022
NPIPB6	AP	2	null	null	0.122	0.022
EIF3C	AP	1	null	null	0.031	0.861
EIF3C	AP	2.1	null	null	0.031	0.861
ATXN2L	AA	22.6	22.2	22.7	0.027	0.157
INO80E	AA	6.1:6.2	5	6.3	0.781	0.009
INO80E	AA	6.2	5	6.3	0.94	0.011
INO80E	ES	6.3:10	5	11	0.029	0.069
INO80E	ES	6.3	5	11	0.283	0.037
FAM57B	AP	3	null	null	0.034	0.73
ALDOA	AP	7.1	null	null	0.018	0.385
ALDOA	AP	6.1	null	null	0.027	0.355
MAPK3	AD	6.2	6.1	7.1	0.034	0.086
SRCAP	ES	21	20	22	0.048	0.308
FBXL19	AD	8.2	8.1	9	0.005	0.024
ZNF646	AP	2.1	null	null	0.041	0.792
ZNF646	AP	1	null	null	0.041	0.793
VKORC1	ES	4.2	2	6	0.045	0.41
ARMC5	RI	2.4	2.3	2.5	0.255	0.046
LONP2	ES	3	2	4	0.033	0.445
SIAH1	AP	7	null	null	0.01	0.085
BRD7	AA	14.1	13	14.2	0.004	0.324
MT1E	ES	2.1	1	2.3	0.389	0.03
NUP93	AP	1	null	null	0.036	0.18
NUP93	AP	4	null	null	0.04	0.189
HERPUD1	ES	3.2	2.2	4	0.504	0.029
FAM192A	AP	3.1	null	null	0.014	0.854
GPR56	AA	16.1	15	16.2	0.025	0.021
GPR56	ES	5.2	4	7.2	0.818	0.007
GPR56	ES	5.1:5.2	3.1	7.2	0.331	0.047
GPR56	ES	5.2	3.1	7.2	0.205	0.047
KIFC3	ES	7	5	13	0.047	0.356
NDRG4	ES	22	21	23	0.027	0.033
NDRG4	AA	10.2	7	10.3	0.001	0.027
NDRG4	ES	8	7	10.3	0.04	0.299
SETD6	AA	6.1	5	6.2	0.009	0.261
SLC38A7	AT	11	null	null	0.052	0.03
SLC38A7	AT	2.3	null	null	NA	0.03
CDH11	ES	3	2	4	0.001	0.092
CDH5	AT	7.2	null	null	0.661	0.032
CDH5	AT	13	null	null	0.661	0.032
CKLF	AT	5	null	null	0.218	0.029
CKLF	AT	4	null	null	0.218	0.029
CKLF	ES	2	1	4	0.267	0.022
CMTM3	AP	1.1	null	null	0.016	0.545
CMTM3	AP	2.1	null	null	0.034	0.941
CMTM3	ES	6	5	7.2	0.112	0.042
CMTM4	AT	4.2	null	null	0.52	0.028
CMTM4	AT	5	null	null	0.52	0.028
HSF4	ES	14.1	13	14.3	0.046	0.283
HSF4	AA	11.1	10.2	11.2	0.649	0.014
HSF4	AA	10.1	9	10.2	0.029	0.765
LRRC29	AP	1	null	null	0.008	0.041
LRRC29	AP	2	null	null	0.024	0.042
TPPP3	AP	2.1	null	null	0.012	0.239
TPPP3	AP	1.1	null	null	0.012	0.239
DUS2	ES	2	1	3.2	0.02	0.754
NFATC3	AT	9.2	null	null	0.012	0.607
NFATC3	AT	13	null	null	0.037	0.497
NFATC3	ES	10	9.1	13	0.423	0.04
NFATC3	ES	2	1	3	0.023	0.148
PRMT7	ES	5	4.2	6	0.009	0.409
NFAT5	AT	13.3	null	null	0.027	0.392
NFAT5	AT	17	null	null	0.031	0.769
WWP2	ES	2.2	1.1	4.3	0.034	0.112
PDPR	AA	13.1	12	13.2	0.023	0.092
DDX19B	ES	5.2:6:7	3	9	0.008	0.713
DDX19B	ES	4	3	5.2	0.013	0.057
DDX19B	ES	00:04:05.200000	3	6	0.095	0.039
ZNF23	ES	6.1	5.2	7.1	0.189	0.025
MARVELD3	AT	5	null	null	0.773	0.046
ZNF821	ES	4	3.3	6	0.59	0.042
PMFBP1	AT	22.4	null	null	0.013	0.069
PMFBP1	AT	23	null	null	0.013	0.069
ZNRF1	AA	6.1	5	6.2	0.689	0.031
BCAR1	AP	7	null	null	0.951	0.004
BCAR1	AP	6	null	null	0.036	0.321
BCAR1	AD	4.3	4.2	8.1	0.031	0.068
CHST5	RI	3.2	3.1	3.3	0.518	0.026
NUDT7	ES	2	1	5	0.792	0.044
WWOX	ES	4	3	5	0.041	NA
CMC2	ES	11	10	12	0.752	0.025
CMC2	ES	10	9	12	0.109	0.002
CMC2	ES	9	5	10	0.74	0.03
CMC2	ES	7:9:10:11	5	12	0.547	0.041
CMC2	ES	6:9:10:11	5	12	0.106	0.002
CMC2	ES	06:09:10	5	12	0.698	0.012
CMC2	ES	07:09:00	5	12	0.707	0.027
CMC2	ES	06:09:00	5	12	0.853	0.004
CMC2	ES	9	5	12	0.985	0.008
CMC2	ES	6	5	9	0.286	0.037
CMIP	AP	1	null	null	0.005	0.124
HSBP1	AT	4	null	null	0.451	0.024
HSBP1	AT	3	null	null	0.451	0.024
TAF1C	ES	6.1	5.2	7	0.666	0.03
ZDHHC7	RI	9.2	9.1	9.3	0.024	0.797
ZDHHC7	ES	4	3	5	0.012	0.461
COX4I1	RI	5.2:5.3	5.1	5.4	0.331	0.021
MAP1LC3B	ES	3	2	4.1	0.136	0.008
RNF166	AP	2	null	null	0.336	0.01
TRAPPC2L	AA	3.1	2.1	3.2	0.642	0.012
RPL13	RI	1.2	1.1	1.3	0.834	0.011
CDK10	ES	5	2.2	6	0.038	0.033
CDK10	ES	4	2.2	6	0.365	0.015
FANCA	RI	10.3	10.2	10.4	0.024	0.504
TUBB3	AP	3	null	null	0.189	0.011
GAS8	AP	1	null	null	0.011	0.454
GAS8	AP	2	null	null	0.011	0.454
GAS8	ES	6	5	7.1	0.03	0.597
YWHAE	ES	2:3:4:5:6	1	7	0.754	0.049
YWHAE	ES	02:03:00	1	7	0.738	0.007
SCARF1	AA	6.1	5.2	6.2	0.014	0.541
WDR81	AP	3.1	null	null	0.003	0.225
TSR1	ES	2	1	3	0.025	0.817
SGSM2	ES	11	10	12	0.016	0.03
CTNS	AT	13.3	null	null	0.018	0.566
CTNS	AT	6	null	null	0.018	0.566
CTNS	ES	03:04:05	2.2	7	0.018	NA
ARRB2	AD	12.2	12.1	13	0.508	0.018
MINK1	ES	2	1	3	0.012	0.203
RNF167	AP	2.1	null	null	0.036	0.355
RNF167	AP	1.1	null	null	0.036	0.355
SCIMP	AT	5	null	null	0.631	0.035
SCIMP	AT	6	null	null	0.631	0.035
RPAIN	ES	5	3	7	0.198	0.024
WSCD1	AP	2	null	null	0.127	0.021
WSCD1	AP	3	null	null	0.253	0.039
FAM64A	AD	2.2	2.1	4	0.053	0.028
TXNDC17	AD	2.2	2.1	3	0.04	0.181
C17orf49	ES	3	2.2	4	0.048	0.136
DLG4	AA	7.1	6	7.2	0.987	0.045
ACADVL	ES	4	3.3	5	0.017	0.048
ACADVL	RI	3.2	3.1	3.3	0.048	0.353
DVL2	AA	4.1	3	4.2	0.042	0.863
CTDNEP1	RI	11.2	11.1	11.3	0.002	0.557
ELP5	RI	7.4	7.3	7.5	0.042	0.702
ELP5	RI	7.2	7.1	7.3	0.033	0.584
ACAP1	AD	21.2:21.3	21.1	22.2	0.034	0.69
TNFSF12	AT	13	null	null	0.01	0.561
TNFSF12	AT	8	null	null	0.01	0.561
MPDU1	ES	5.1:5.2	3.2	6.1	0.14	0.031
RPL26	AD	1.2:1.3	1.1	2.2	0.715	0.038
GAS7	ES	11:12:13:14:15:16:17:18.1	10	18.2	0.019	0.251
ADPRM	AD	2.3	2.2	3.1	0.112	0.005
MAP2K4	ES	3	1	4	0.675	0.02
ELAC2	ES	7	6	8	0.862	0.015
TRIM16	ES	04:05:00	3	6.2	0.045	0.691
ZSWIM7	ES	5.1:5.2	4	6	0.793	0.036
ZSWIM7	ES	1.2:1.3:2	1.1	4	0.052	0.007
ZSWIM7	ES	1.2:2	1.1	4	0.11	0.017
CCDC144A	AT	19.2	null	null	0.809	0.017
CCDC144A	AT	28	null	null	0.908	0.007
COPS3	AP	1	null	null	0.015	0.292
COPS3	ES	3.1:3.2	1	4	0.043	0.164
COPS3	AA	3.1	1	3.2	0.044	0.148
MED9	ES	2.1	1	3	0.013	0.337
PEMT	AD	1.2	1.1	4	0.73	0.005
TOM1L2	ES	14:15:00	13	16	0.049	0.263
FLII	AA	13.1	12	13.2	0.202	0.014
SHMT1	ES	4	3	5	0.125	0.015
TRIM16L	ES	04:05:00	3	6.2	0.02	0.398
TRIM16L	RI	1.2	1.1	1.3	0.017	0.851
TVP23B	AT	9	null	null	0.139	0.016
TVP23B	AT	8.2	null	null	0.138	0.016
PRPSAP2	ES	6.1:6.2	5	7	0.024	0.944
MAPK7	AD	2.2	2.1	3	0.629	0.018
MAPK7	ES	03:05:00	1	6	0.773	0.047
ULK2	AT	28	null	null	0.027	0.329
ULK2	AT	27.2	null	null	0.027	0.329
MAP2K3	ES	4	1	5	0.025	0.621
WSB1	AT	9	null	null	0.513	0.019
WSB1	AT	5.3	null	null	0.513	0.019
LGALS9	AA	3.1	2	3.2	0.044	0.994
LYRM9	AP	1	null	null	0.039	0.759
IFT20	RI	6.2	6.1	6.3	0.676	0.001
SUPT6H	AD	3.2	3.1	4	0.034	0.66
SSH2	AT	19	null	null	0.784	0.027
SSH2	AT	3	null	null	0.815	0.021
COPRS	AP	1	null	null	0.833	0.014
COPRS	AP	2	null	null	0.833	0.014
RHOT1	ES	20:21:00	19.3	22	0.279	0.004
C17orf75	AA	3.1	2	3.2	0.918	0.024
PSMD11	RI	13.2	13.1	13.3	0.037	0.642
RFFL	AP	3	null	null	0.035	0.242
RFFL	AP	1	null	null	0.026	0.281
NLE1	RI	1.2	1.1	1.3	0.018	0.463
TAF15	AD	6.2	6.1	7	0.419	0.038
DHRS11	AT	5.2	null	null	0.871	0.033
DHRS11	AT	7	null	null	0.871	0.033
SYNRG	ES	20	19	21	0.818	0.039
MRPL45	ES	4	3	5	0.297	0.042
PLXDC1	ES	16	15.2	17	0.05	0.015
RPL19	ES	1.2:1.3:2.1	1.1	2.2	0.025	0.153
RPL19	AD	1.2:1.3	1.1	2.1	0.002	0.17
MED1	AT	18.2	null	null	0.638	0.014
MED1	AT	19	null	null	0.638	0.014
STARD3	ES	7.2	6	8	0.012	0.809
STARD3	ES	4.2:5	4.1	6	0.559	0.02
STARD3	ES	5	4.1	6	0.899	0.028
PGAP3	ES	4:5:6:7	3	8	0.09	0.031
MED24	ES	7	6	8	0.034	0.893
MSL1	AT	3.2	null	null	0.004	0.673
MSL1	AT	9	null	null	0.004	0.673
WIPF2	AD	4.2	4.1	5	0.021	0.759
WIPF2	AD	1.2	1.1	3	0.043	0.109
RARA	AP	4	null	null	0.031	0.408
FKBP10	ES	6.3:6.4	6.1	7	0.881	0.014
ACLY	AA	2.1	1	2.2	0.92	0.003
NKIRAS2	AP	2.1	null	null	0	0.103
NKIRAS2	AP	1	null	null	0	0.103
NKIRAS2	ES	5.2:5.3:5.4:5.5:5.6	3.2	7	0.002	0.805
NKIRAS2	ES	5.2:5.3:5.5:5.6	3.2	7	0.01	0.602
NKIRAS2	ES	5.2:5.3	3.2	7	0.001	0.513
STAT5A	ES	5	4	6	0.068	0.003
STAT3	AA	23.1	22	23.2	0.002	0.435
ATP6V0A1	ES	00:05:06.100000	4	6.2	0.064	0.039
NAGLU	ES	5	4	6	0.007	0.394
RPL27	AP	2	null	null	0.335	0.046
RPL27	AP	3.1	null	null	0.183	0.012
RPL27	ES	4.2	3.2	5	0.398	0.022
MPP2	AP	2	null	null	0.79	0.016
MPP2	AP	5	null	null	0.727	0.023
LSM12	ES	6	5	7	0.967	0.024
TMUB2	AD	4.6:4.7:4.8	4.5	5	0.345	0.004
TMUB2	ES	3	2.5	4.2	0.048	0.964
TMUB2	ES	2.3:2.4:2.5:4.2	2.2	4.3	0.001	0.874
TMUB2	ES	2.3:2.4:2.5:3	2.2	4.3	0.032	0.252
TMUB2	AD	2.3:2.4:2.5	2.2	4.3	0.004	0.653
TMUB2	ES	2.2:2.3:2.4:2.5:4.2	2.1	4.3	0.015	0.802
TMUB2	ES	2.5:3	1	4.3	0.813	0.035
ATXN7L3	AA	6.1	5	6.2	0.111	0.047
UBTF	AP	1	null	null	0.547	0.04
FAM171A2	ES	4.1	3	5	0.004	0.01
GPATCH8	AT	11	null	null	0.455	0.019
GPATCH8	AT	3.2	null	null	0.498	0.028
CCDC103	AA	4.1	3	4.2	0.222	0.034
ACBD4	RI	3.4	3.3	3.5	0.092	0.027
FMNL1	AP	1	null	null	0.024	0.639
FMNL1	AP	13.1	null	null	0.024	0.638
PLEKHM1	AP	1	null	null	0.045	0.588
PLEKHM1	AP	2	null	null	0.045	0.588
KANSL1	AP	3	null	null	0.033	0.214
ARL17B	AT	5	null	null	0.657	0.022
LRRC37A	AP	1	null	null	0.04	0.361
LRRC37A	AP	2	null	null	0.04	0.361
ARL17A	AT	4.2	null	null	0.821	0.041
ARL17A	AT	5	null	null	0.932	0.044
MRPL10	ES	2.2	1.1	3	0.043	0.656
SCRN2	RI	7.2	7.1	7.3	0.006	0.161
SCRN2	ES	3	2.2	4.2	0.483	0.026
SNX11	ES	1.2:2	1.1	3.1	0.841	0.016
ATP5G1	AT	4.3	null	null	0.994	0.04
ATP5G1	AT	5	null	null	0.994	0.04
ZNF652	AT	8.2	null	null	0.062	0.028
ZNF652	AT	9	null	null	0.062	0.028
NGFR	AP	1	null	null	0.049	NA
SPOP	ES	5	1	6	0.306	0.02
TOM1L1	AT	9.2	null	null	0.006	0.494
COX11	RI	3.2:3.3	3.1	3.4	0.004	0.58
COX11	AA	3.3	3.1	3.4	0.035	0.311
ANKFN1	AT	17.2	null	null	0.841	0.029
ANKFN1	AT	20	null	null	0.841	0.029
VEZF1	AP	2	null	null	0.267	0.039
VEZF1	AP	1	null	null	0.267	0.039
SRSF1	RI	3.4	3.3	3.5	0.428	0.025
SUPT4H1	AP	1	null	null	0.033	0.958
2019-09-04	AP	3	null	null	0.804	0.027
2019-09-04	AP	4	null	null	0.863	0.019
2019-09-04	ES	7.1:7.2	4	8	0.372	0.029
RAD51C	AT	9.3	null	null	0.012	0.263
GDPD1	AT	9.3	null	null	0.03	0.075
HEATR6	ES	3	2	4	0.881	0.042
CA4	AT	8	null	null	0.178	0.038
PPM1D	ES	6	5	7	0.042	0.868
BCAS3	ES	29	28	30	0.029	0.228
TLK2	ES	6	4.2	7	0.029	0.037
CYB561	AD	7.2	7.1	8	0.032	0.948
MAP3K3	ES	3	2.2	4	0.505	0.049
STRADA	AD	12.3	12.2	12.5	0.035	0.845
CD79B	ES	3	2.2	4	0.027	0.733
ICAM2	AP	3.1	null	null	0.887	0.04
ICAM2	AP	1.1	null	null	0.887	0.04
PRKAR1A	AP	1	null	null	0.043	0.272
PRKAR1A	AP	2.1	null	null	0.04	0.339
PRKAR1A	AA	3.2:3.3	2.1	3.4	0.003	0.715
RPL38	RI	1.3	1.2	1.4	0.934	0.021
TTYH2	AP	2	null	null	0.001	0.357
GPRC5C	AD	3.2:3.3	3.1	4	0.381	0.038
NAT9	ES	6.7:7.1	6.2	7.2	0.701	0.015
MIF4GD	ES	3.1:3.2	2	4	0.453	0.04
CASKIN2	AP	1	null	null	0.042	0.562
TSEN54	ES	2	1	3	NA	0.043
LLGL2	AT	28.2	null	null	0.344	0.01
LLGL2	AT	12.2	null	null	0.344	0.01
ITGB4	AD	1.2	1.1	2	0.047	0.798
WBP2	AA	8.1	7	8.2	0.548	0.028
EXOC7	ES	8.2	7	9	0.041	0.92
EXOC7	ES	00:07:08.100000	6	8.2	0.141	0.022
EXOC7	ES	00:07:08.200000	6	9	0.028	0.518
RNF157	ES	16	15	17	0.068	0.022
SPHK1	AP	4.1	null	null	0.028	0.628
SPHK1	AP	5.1	null	null	0.009	0.633
JMJD6	ES	5.2	4	6	0.011	0.193
METTL23	RI	4.3	4.2	4.4	0.221	0.018
METTL23	AD	4.2	4.1	4.4	0.997	0.034
METTL23	ES	2	1.3	3	0.104	0.038
MFSD11	AT	14	null	null	0.327	0.01
MFSD11	AT	2.7	null	null	0.327	0.01
MFSD11	AD	2.2:2.3:2.4	2.1	2.6	0.027	0.798
2019-09-09	AP	8	null	null	0.006	0.012
2019-09-09	AP	6.1	null	null	0.027	0.071
TMC6	ES	14.3	14.1	15	0.745	0.028
SYNGR2	RI	4.2	4.1	4.3	0.474	0.016
SYNGR2	AA	4.1:4.2	3.2	4.3	0.352	0.007
TK1	AA	6.3	6.1	6.4	0.005	0.661
TK1	RI	6.2	6.1	6.3	0.492	0.023
AFMID	ES	05:06:12	2	13	0.041	0.547
BIRC5	ES	4	2.1	6	0.046	0.82
PGS1	AA	7.1	6	7.2	0.023	0.748
C1QTNF1	AP	3	null	null	0.024	0.602
CCDC40	AT	11	null	null	0.001	0.112
GAA	AP	1	null	null	0.048	0.786
GAA	AP	2.1	null	null	0.048	0.786
ENDOV	ES	00:05:06.200000	2.4	7	0.145	0.035
ARHGDIA	RI	7.2:7.3	7.1	7.4	0.045	0.002
ANAPC11	AP	2	null	null	0.648	0.002
ANAPC11	AT	7.4	null	null	0.594	0.011
ANAPC11	AT	9	null	null	0.594	0.011
ANAPC11	AD	3.3	3.2	7.2	0.95	0.023
ASPSCR1	AP	1	null	null	0.041	0.503
ASPSCR1	AP	2	null	null	0.041	0.503
ASPSCR1	ES	12	11	13	0.23	0.03
GPS1	RI	1.2	1.1	1.3	0.798	0.044
CCDC57	AP	16	null	null	0.589	0.033
CCDC57	AP	1	null	null	0.589	0.033
CSNK1D	ES	11	10	12	0.089	0.032
CSNK1D	ES	00:02:03.200000	1	4	0.784	0.024
WDR45B	AA	8.1	7	8.2	0.924	0.025
TBCD	AT	22	null	null	0.033	0.931
TBCD	AT	41	null	null	0.033	0.931
THOC1	ES	5	4	6	0.695	0.043
ENOSF1	AT	19	null	null	0.158	0.042
ENOSF1	AT	18.2	null	null	0.158	0.042
MYL12B	AP	3	null	null	0.887	0.019
MYL12B	AP	1	null	null	0.393	0.047
TGIF1	AP	5.1	null	null	0.002	0.674
DLGAP1	AP	1	null	null	0.016	0.213
DLGAP1	AT	17	null	null	0.037	0.281
DLGAP1	AT	16.2	null	null	0.037	0.281
DLGAP1	AA	12.1	10	12.2	0.337	0.038
NDUFV2	ES	1.3	1.1	4	0.033	0.238
APCDD1	ES	2:3.1:3.2	1	4.1	0.038	0.675
APCDD1	ES	3.1:3.2	1	4.1	0.027	0.444
MPPE1	ES	10	8	11	0.003	0.316
PTPN2	AT	13	null	null	0.725	0.012
PTPN2	AT	12.2	null	null	0.725	0.012
OSBPL1A	AT	5	null	null	0.002	0.273
OSBPL1A	AT	32	null	null	0.002	0.273
SS18	ES	5	3	9	0.224	0.001
AQP4	AA	3.2	1	3.3	0.383	0.046
TRAPPC8	AT	30	null	null	0.025	0.332
RNF138	AP	1	null	null	0.874	0.011
RNF138	AP	2.1	null	null	NA	0.011
DTNA	AA	32.1	31	32.2	0.264	0.018
DTNA	ES	19:20:00	17	22	0.133	0.028
ZNF397	AT	3.2	null	null	0.009	0.076
ZNF397	AT	6	null	null	0.328	0
ZNF397	AT	4.2	null	null	0.363	0.027
ZNF397	AD	1.2	1.1	2.2	0.471	0.044
ZSCAN30	AT	6	null	null	0.869	0.043
ZSCAN30	AT	5	null	null	0.973	0.049
ZSCAN30	AA	4.1	3.2	4.2	0.84	0.012
RPRD1A	ES	3	1	4	0.015	0.272
HAUS1	ES	7	6	8	0.581	0.02
HAUS1	ES	04:05:06	2.1	7	0.676	0.032
RNF165	AT	8	null	null	0.684	0.036
RNF165	AT	1.5	null	null	0.684	0.036
HDHD2	ES	3	1	4.1	0.155	0.04
SMAD7	AA	4.1	3	4.2	0.029	0.89
DYM	AT	23	null	null	0.034	0.815
LIPG	AP	2	null	null	0.213	0.043
LIPG	AP	1	null	null	0.213	0.043
SMAD4	AP	4	null	null	0.046	0.482
TCF4	AP	3	null	null	0.031	0.854
NEDD4L	AP	1	null	null	0.954	0.031
SERPINB8	AD	1.2	1.1	2	0.861	0.024
TMX3	AT	11.2	null	null	0.019	0.995
ZNF407	AT	10	null	null	0.01	0.771
TSHZ1	AP	1	null	null	0.04	0.705
TSHZ1	AP	2	null	null	0.04	0.705
TXNL4A	ES	4:5:7.2:8	3	9	0.724	0.019
PTBP1	ES	3:4:5:6:7:8:9.2:10	2	11	0.13	0.025
R3HDM4	AA	3.1:3.2	1	3.3	0.011	0.993
GPX4	ES	5	4	6	0.037	0.785
STK11	ES	2	1	3	0.003	0.604
GAMT	AT	5.2	null	null	0.042	0.046
GAMT	AT	6	null	null	0.042	0.046
MEX3D	RI	2.2	2.1	2.3	0.112	0.008
TCF3	AA	18.1	17.1	18.2	0.002	0.585
ABHD17A	ES	4.3:5.1	4.2	5.2	0.037	0.369
MKNK2	ES	5	4	6	0.318	0.03
LSM7	AA	3.1	2	3.2	0.044	0.489
TIMM13	AD	1.2	1.1	2	0.028	0.299
THOP1	AP	1	null	null	0.9	0.024
FZR1	AD	13.2	13.1	14	0.031	0.929
MFSD12	ES	14	12	15	0.036	0.306
UBXN6	AP	1	null	null	0.276	0.014
PTPRS	ES	7.2:8	6.2	9.2	0	0.222
SAFB2	AT	21	null	null	0.298	0.028
SAFB2	AT	6.2	null	null	0.298	0.028
RPL36	RI	4.2:4.3:4.4	4.1	4.5	0.052	0.033
HSD11B1L	AT	11.2	null	null	0.033	0.958
HSD11B1L	AT	6	null	null	0.033	0.958
HSD11B1L	ES	7	5.3	8	0	0.453
CAPS	AD	4.2	4.1	5	0.013	0.017
RANBP3	ES	4.1:5:7:8	1	10.2	0.037	0.164
RANBP3	ES	4.1:7:8	1	10.2	0.022	0.093
RANBP3	ES	2	1	4.1	0.766	0.037
CLPP	AP	2.1	null	null	0.234	0.023
CLPP	AP	1	null	null	0.234	0.023
ALKBH7	AP	3	null	null	0.048	0.514
SLC25A23	AT	12	null	null	0.005	0.277
SLC25A23	AT	15	null	null	0.004	0.292
SLC25A23	ES	13	10	14	0.034	0.005
TUBB4A	AA	2.1	1.2	2.2	0.718	0.03
CERS4	ES	10:11:00	9	12	0.045	0.784
CERS4	AA	3.1	2	3.2	0.118	0.014
ANGPTL4	ES	4	3	5	0.042	0.31
ZNF558	AP	5.1	null	null	0.004	0.759
ZNF426	ES	3	2.2	4	0.643	0.018
UBL5	AD	1.3	1.2	2.1	0.928	0.017
UBL5	AD	1.2:1.3	1.1	2.1	0.809	0.034
UBL5	AD	1.2	1.1	2.1	0.907	0.014
PIN1	RI	4.2	4.1	4.3	0.728	0.044
ICAM1	ES	02:03:04.100000	1	4.2	0.133	0.002
ATG4D	ES	05:06:00	3.2	7	0.035	0.488
ATG4D	ES	4.1:4.2:5	3.2	6	0.028	0.001
ATG4D	ES	5	3.2	6	0.046	0.25
ATG4D	AA	2.1	1	2.2	0.021	0.091
TMED1	AP	1	null	null	0.019	NA
YIPF2	AD	1.2	1.1	2	0.661	0.026
SMARCA4	AP	1	null	null	0.018	0.886
SMARCA4	AP	2	null	null	0.018	0.886
SMARCA4	AA	37.1	36.2	37.2	0.72	0.018
SMARCA4	ES	35	34	36.2	0.036	0.485
LDLR	AA	17.1	16	17.2	0.274	0.047
TMEM205	ES	2.3:2.6	2.2	3	0.207	0.029
ZNF69	AT	4.2	null	null	0.953	0.019
ZNF69	AT	5	null	null	0.953	0.019
ZNF563	RI	4.2	4.1	4.3	0.385	0.023
FBXW9	ES	4	3	5	0.025	0.85
TNPO2	AP	5.1	null	null	0.01	0.538
HOOK2	AP	1	null	null	0.924	0.038
HOOK2	AP	2	null	null	0.924	0.038
HOOK2	AA	7.1	6	7.2	0.004	0.171
MAST1	AT	14.2	null	null	0.349	0.035
MAST1	AT	28	null	null	0.349	0.035
GCDH	AD	2.2	2.1	3	0.943	0.029
FARSA	AD	7.2	7.1	8	0.453	0.036
RAD23A	ES	4.2	3	5	0.048	0.783
STX10	ES	3.3:4:5.1	3.2	5.2	0.035	0.135
IER2	AP	2.1	null	null	0.03	0.918
IER2	AP	1	null	null	0.03	0.918
C19orf53	AP	1	null	null	0.001	0.062
C19orf53	AP	3	null	null	0.001	0.062
C19orf57	ES	8	7	9	0.001	0.286
CC2D1A	AA	24.1	23	24.2	0.483	0.026
LPHN1	ES	5	4	6	0.03	0.622
TECR	AP	1	null	null	0.04	0.656
TECR	AP	3	null	null	0.04	0.656
ZNF333	AT	17	null	null	0.013	0.786
ZNF333	AT	16	null	null	0.002	0.767
SYDE1	AA	2.2	1	2.3	0.041	0.015
FAM32A	ES	02:03:00	1.3	4	0.015	0.907
AP1M1	ES	10	9	11	0.032	0.408
C19orf44	ES	6	5	7.1	0.003	0.078
SMIM7	ES	04:05:00	2	7.1	0.084	0.012
SMIM7	ES	5	2	7.1	0.022	0.082
SMIM7	ES	4	2	5	0.145	0.047
HAUS8	ES	4	3.2	5.1	0.338	0.013
SLC27A1	ES	3:4.1:4.4	2.2	5	0.869	0.024
PGLS	ES	3	2	4	0.048	0.575
ISYNA1	ES	4	3.2	5	0.039	0.213
FKBP8	ES	4	3	5	0.764	0.025
KXD1	RI	8.3	8.2	8.4	0.021	0.872
KXD1	RI	8.2:8.3	8.1	8.4	0.027	0.935
UBA52	ES	2	1.2	4.2	0.202	0.043
CERS1	AT	9	null	null	0.036	0.223
CERS1	AT	7.2	null	null	0.036	0.223
COPE	ES	8	7	9	0.04	0.08
COPE	ES	04:06:07	3	8	0.242	0.032
COPE	ES	06:07:00	3	8	0.218	0.032
MEF2B	AA	14.2:14.3	13	14.4	0.049	0.706
MEF2B	ES	14.2	13	14.4	0.025	0.266
MEF2B	ES	02:03:00	1	4	0.026	0.81
MEF2BNB	ES	02:03:00	1	4.1	0.02	0.836
SUGP1	ES	2.1	1	3	0.373	0.047
YJEFN3	AP	5	null	null	0.021	0.002
YJEFN3	AP	1	null	null	0.021	0.002
LPAR2	ES	03:04:00	2.2	5.2	0.028	0.002
ZNF506	ES	6:7.1:7.2:7.3	3	8	0.004	0.235
ZNF682	AT	10	null	null	0.73	0.021
ZNF682	AT	9	null	null	0.73	0.021
ZNF714	AT	7	null	null	0.526	0.005
ZNF714	AT	6.3	null	null	0.526	0.005
ZNF91	AT	4	null	null	0.879	0.001
ZNF91	AT	5	null	null	0.879	0.001
PDCD5	AP	1	null	null	0.024	0.003
PDCD5	AP	2	null	null	0.024	0.003
CEBPG	AP	1	null	null	0.788	0.018
CEBPG	AP	2	null	null	0.788	0.018
GPI	AP	1	null	null	0.032	0.14
GPI	AP	2.1	null	null	0.032	0.14
ZNF302	AA	6.1	5.2	6.2	0.274	0.036
ZNF302	ES	3	2	4	0.168	0.002
ZNF302	AD	1.2	1.1	2	0	0.006
ZNF181	AP	1	null	null	0.047	0.369
ZNF181	AP	2.1	null	null	0.047	0.369
GRAMD1A	ES	19	18	20	0.044	0.53
LGI4	AT	6.2	null	null	0.01	0.318
LGI4	AT	8	null	null	0.01	0.318
RBM42	ES	3.2:4:6.2:6.3:7:8:9.1	3.1	9.2	0.023	0.55
U2AF1L4	ES	4	3.2	5	0.043	0.837
U2AF1L4	ES	3.1:3.2	2.2	5	0.009	0.148
PSENEN	RI	3.2	3.1	3.3	0.038	0.369
C19orf55	AA	7.1	6	7.2	0.048	0.419
C19orf55	ES	02:03:00	1	4	0.916	0.021
WDR62	RI	25.2	25.1	25.3	0.325	0.019
POLR2I	ES	2	1.2	3	0.742	0.045
ZFP14	AT	4.3	null	null	0.002	0.766
ZFP14	AT	5	null	null	0.002	0.766
ZNF461	ES	6	5	7	0.048	0.518
ZNF461	AD	3.2	3.1	5	0.014	0.404
ZNF585B	RI	8.2	8.1	8.3	0.028	0.072
ZNF585B	ES	5	2	6.2	0.13	0.036
HKR1	ES	8.1:8.2	7	12	0.132	0.009
ZNF570	AD	5.2	5.1	6	0.015	0.366
ZNF793	ES	06:07:00	5.2	8.2	0.014	NA
ZNF607	AP	1	null	null	0.032	0.633
ZNF607	AP	2	null	null	0.032	0.633
SPINT2	ES	2	1.2	3	0.121	0.028
FAM98C	ES	04:05:06	3	7	0.047	0.238
EIF3K	AD	1.2	1.1	2	0.952	0.036
ECH1	AD	1.2	1.1	2	0.012	0.518
MRPS12	AD	1.2	1.1	1.4	0.031	0.417
GMFG	ES	3.2	2	4	0.026	0.038
GMFG	AA	3.1	2	3.2	0.025	0.192
SAMD4B	AA	16.1	15	16.2	0.025	0.279
SAMD4B	ES	02:03:04	1	5	0.007	0.154
SAMD4B	ES	02:03:00	1	4	0.039	0.018
MED29	ES	2	1	4	0.036	0.395
C19orf47	AP	2	null	null	0.605	0.037
C19orf47	AP	1	null	null	0.605	0.037
PLD3	ES	00:04:05.100000	1.2	5.2	0.022	0.842
PLD3	ES	1.2:5.1	1.1	5.2	0.671	0.006
PLD3	AD	1.2	1.1	5.2	0.352	0.019
TMEM91	AP	1	null	null	0.46	0.028
TMEM91	RI	7.2:7.3:7.4:7.5	7.1	7.6	0.092	0.035
TMEM91	AA	7.4:7.5	7.1	7.6	0.33	0.033
TMEM91	RI	7.2	7.1	7.3	0.019	0.348
TMEM91	AA	7.5:7.6	7.1	7.7	0.794	0.042
ATP5SL	ES	6.1	5	7	0.016	0.107
CIC	AA	19.1	18	19.2	0.64	0.036
TMEM145	AT	16	null	null	0.516	0.009
TMEM145	AT	14	null	null	0.516	0.009
PHLDB3	AT	16	null	null	0.731	0.022
PHLDB3	AT	6.2	null	null	0.731	0.022
ETHE1	AD	1.2	1.1	2	0.383	0.035
PINLYP	AP	5.1	null	null	0.041	0.574
PINLYP	AP	1	null	null	0.005	0.231
ZNF223	ES	8	7.1	9.1	0.025	0.717
CLASRP	AD	15.2	15.1	16	0.625	0.011
RTN2	ES	5	4.1	6	0.044	0.137
PPM1N	AP	3.1	null	null	0.047	0.466
CALM3	ES	5	2	6.1	0.017	0.724
PRKD2	AP	2.1	null	null	0.042	0.192
AP2S1	AP	2	null	null	0.03	0.25
AP2S1	AP	1.1	null	null	0.033	0.248
AP2S1	ES	4.1:4.2	3.2	5	0.934	0.032
MEIS3	AP	1	null	null	0.021	0.021
MEIS3	AP	2	null	null	0.021	0.021
KPTN	ES	4.2:5	4.1	6	0.698	0.008
NAPA	ES	3	1	4	0.655	0.048
CARD8	RI	2.2	2.1	2.3	0.664	0.043
HSD17B14	ES	5	4.2	6	0.626	0.034
RUVBL2	AA	5.1	4	5.2	0.444	0.034
SNRNP70	AD	8.3	8.2	9	0.891	0.042
SNRNP70	ES	8.1	7	9	0.321	0.035
FLT3LG	AA	6.1	5	6.2	0.818	0.026
RPS11	ES	2.1:2.2:2.3	1	3.1	0.004	0.736
RPS11	AA	2.1	1	2.2	0.008	0.727
NOSIP	AA	8.1	7	8.2	0.654	0.022
BCL2L12	AA	3.1	2	3.2	0.03	0.2
FUZ	ES	2.1:2.2:2.3	1.2	3	0.04	0.105
PNKP	AA	3.1	2.2	3.2	0.512	0.029
NR1H2	AD	10.2	10.1	11	0.352	0.004
SIGLEC10	ES	5	4	6	0.021	0.826
ZNF577	AT	6.2	null	null	0.307	0.014
ZNF577	AT	8	null	null	0.307	0.014
ZNF83	AP	5	null	null	0.019	0.033
ZNF83	ES	9.5:9.6	7	10.1	0.778	0.029
ZNF83	ES	7	6.3	10.1	0.006	0.441
ZNF677	AP	2	null	null	0.009	0.811
ZNF677	AP	1	null	null	0.009	0.811
ZNF331	AP	4	null	null	0.836	0.007
MYADM	AA	3.3	2	3.4	0.046	0.621
OSCAR	RI	6.2	6.1	6.3	0.734	0.009
OSCAR	ES	3	2	5.1	0.007	0.921
NDUFA3	AD	1.2:1.3	1.1	2	0.887	0.027
SYT5	AP	1	null	null	0.045	0.262
SYT5	AP	2.1	null	null	0.045	0.262
BRSK1	AP	1	null	null	0.563	0.042
BRSK1	AP	12	null	null	0.789	0.002
ISOC2	AA	4.1	3	4.2	0.732	0.008
NAT14	RI	2.3	2.2	2.4	0.042	0.036
CCDC106	RI	1.2:1.3	1.1	1.4	0.579	0.049
EPN1	AP	1	null	null	0.226	0.038
EPN1	AP	2	null	null	0.226	0.038
ZSCAN5A	AP	4	null	null	0.011	0.787
ZSCAN5A	AP	1	null	null	0.043	0.965
ZNF264	AT	5	null	null	0.029	0.926
ZNF548	AT	5.2	null	null	0.708	0.021
ZNF548	AT	6.2	null	null	0.708	0.021
ZNF419	RI	5.2	5.1	5.3	0.029	0.117
ZNF530	ES	4.1	3	5	0.047	0.823
ZNF211	ES	6	5	7	0.134	0.022
ZNF606	AT	3.2	null	null	0.004	0.239
ZSCAN18	AT	9.2	null	null	0.013	0.56
ZNF544	ES	7.2:9:10.1	6.2	10.2	0.035	0.452
RPS5	ES	03:04:00	2.3	5	0.049	0.326
ZNF584	AA	2.2	1	2.3	0.76	0.034
ZNF584	ES	2.2:2.3	1	3	0.025	0.337
ZNF324	RI	4.2	4.1	4.3	0.044	0.372
ZBTB45	AD	1.2	1.1	3	0.007	0.381
CHMP2A	AP	3.1	null	null	0.009	0.348
SH3YL1	AT	14	null	null	0.117	0.01
SH3YL1	AT	20	null	null	0.117	0.01
IAH1	AT	9	null	null	0.956	0.046
IAH1	AT	7.2	null	null	0.956	0.046
YWHAQ	AP	1	null	null	0.017	0.838
YWHAQ	AP	2.1	null	null	0.017	0.838
NOL10	ES	4	3	5	0.985	0.005
E2F6	ES	03:04:00	1	5.1	0.021	0.163
HS1BP3	AT	4.2	null	null	0.274	0.007
C2orf43	ES	6	5	7	0.103	0.048
TP53I3	ES	4	3	5	0.043	0.247
FAM228B	ES	4:5:6:7:8	3	9.1	0.018	0.534
FAM228B	ES	5:6:7:8	3	9.1	0.041	0.953
EFR3B	AT	21.2	null	null	0.779	0.012
EFR3B	AT	25	null	null	0.779	0.012
OST4	RI	1.2	1.1	1.3	0.104	0.035
CGREF1	AT	9	null	null	0.219	0.017
CGREF1	AT	7.4	null	null	0.219	0.017
ATRAID	AD	1.2	1.1	2	0.041	0.66
NRBP1	ES	9	8	10	0.027	0.358
ZNF512	ES	7	6	8	0.024	0.33
RBKS	AT	10	null	null	0.502	0.042
RBKS	AT	11	null	null	0.502	0.042
RBKS	ES	2	1	4	0.249	0.044
PPP1CB	RI	1.2:1.3	1.1	1.4	0.869	0.023
RASGRP3	AA	15.1	14	15.2	0.259	0.012
RMDN2	AT	11.2	null	null	0.433	0.04
ATL2	ES	3	1	5	0.045	0.544
THADA	AT	40	null	null	0.486	0.022
DYNC2LI1	AT	8.3	null	null	0.414	0.031
DYNC2LI1	AT	15	null	null	0.414	0.031
DYNC2LI1	AA	9.1	8.2	9.2	0.861	0.042
PPM1B	AT	6.2	null	null	0.414	0.045
PPM1B	AT	7	null	null	0.411	0.047
SLC3A1	AP	7.1	null	null	0.045	0.559
PREPL	ES	2.2:2.3	1.3	3	0.046	0.281
CALM2	ES	3	2	4	0.327	0.017
FOXN2	ES	2	1	3	0.757	0.045
SPTBN1	AT	37	null	null	0.724	0.016
SPTBN1	AT	33.2	null	null	0.724	0.016
MTIF2	ES	4	3	5	0.002	0.482
EFEMP1	AP	2.1	null	null	0.11	0.047
EFEMP1	AP	1	null	null	0.11	0.047
FANCL	ES	2:3:4:5	1	6	0.606	0.029
PEX13	AT	5	null	null	0.751	0.025
PEX13	AT	2.3	null	null	0.751	0.025
USP34	ES	74:75	73	76	0.093	0.007
XPO1	RI	14.4	14.3	14.5	0.025	0.75
CCT4	ES	2	1	3	0.004	0.281
UGP2	AT	12.2	null	null	0.011	0.077
UGP2	AT	17	null	null	0.011	0.077
VPS54	AA	3.1	2	3.2	0.472	0.003
RAB1A	ES	5	4	7	0.003	0.657
ACTR2	ES	3	2	5	0.01	0.098
SPRED2	AP	1	null	null	0.009	0.129
SPRED2	AP	2	null	null	0.009	0.129
MEIS1	AP	1	null	null	0.02	0.86
MEIS1	AP	3	null	null	0.024	0.786
PPP3R1	AP	2	null	null	0.037	0.295
ANTXR1	AT	13	null	null	0.035	0.862
ANTXR1	AT	20	null	null	0.035	0.876
NFU1	ES	4	2	5	0.048	0.392
AAK1	AT	18.2	null	null	0.32	0.025
TIA1	AT	9.2	null	null	0.002	0.553
FAM136A	AD	1.2:1.3	1.1	2	0.004	NA
ANKRD53	ES	4	3	5	0.036	0.229
TEX261	ES	3	2	4	0.617	0.037
BOLA3	ES	3	2	4	0.4	0.036
MTHFD2	ES	2	1	3	0.424	0.024
DCTN1	AP	2	null	null	0.608	0.046
DCTN1	ES	27	26	28	0.023	0.17
RTKN	AP	1	null	null	0.03	0.656
RTKN	AP	2	null	null	0.03	0.656
LBX2	AP	1.1	null	null	0.049	0.308
LBX2	AP	2	null	null	0.049	0.308
ELMOD3	ES	4	3	5	0.026	0.833
ST3GAL5	AT	8	null	null	0.014	0.867
ST3GAL5	AT	12	null	null	0.014	0.867
KANSL3	ES	23.1:23.2:23.3	22	24	0.658	0.026
KANSL3	ES	6	5.2	7	0.048	0.549
UNC50	AA	1.4	1.1	1.5	0.046	0.195
C2ORF15	AT	16	null	null	0.043	0.14
MRPL30	AP	1	null	null	0.096	0.007
MRPL30	AP	3	null	null	0.096	0.007
MRPL30	AT	7.2	null	null	0.325	0.034
MRPL30	AT	8.3	null	null	0.331	0.015
TXNDC9	ES	4	3	5.1	0.026	0.342
RPL31	AT	2.6	null	null	0.015	0.4
RPL31	AT	4	null	null	0.012	0.327
RPL31	RI	2.2:2.3	2.1	2.4	0.014	0.454
C2orf49	RI	3.2	3.1	3.3	0.017	0.016
FHL2	AT	10	null	null	0.014	0.616
CCDC138	ES	14	13	15	0.019	0.916
2019-09-10	AT	13	null	null	0.802	0.003
2019-09-10	AT	11.2	null	null	0.802	0.003
2019-09-10	AD	12.2	12.1	13	0.005	0.445
BCL2L11	AP	2	null	null	0.015	0.297
BCL2L11	AP	1	null	null	0.015	0.297
POLR1B	AA	3.1	1.3	3.2	0.781	0.016
DBI	AP	4	null	null	0.005	0.11
DBI	AP	1.1	null	null	0.02	0.416
PCDP1	AT	28	null	null	0.421	0.043
CLASP1	ES	34	32	35	NA	0.003
LIMS2	AP	2	null	null	0.015	0.016
WDR33	RI	6.2	6.1	6.3	0.591	0.028
CCDC74B	RI	3.2:3.3	3.1	3.4	0.04	0.06
CCDC74B	AA	3.3	3.1	3.4	0.013	0.294
CCDC74B	RI	3.2:3.3:3.4	3.1	3.5	0.366	0.039
CCDC74B	AA	3.3:3.4	3.1	3.5	0.024	0.196
PTPN18	ES	3:4:5:6	1	7	0.465	0.014
ARHGEF4	RI	14.2	14.1	14.3	0.012	0.208
CCNT2	RI	10.2	10.1	10.3	0.134	0.017
CCNT2	ES	6.2:6.3	5	7.1	0.043	NA
CCNT2	ES	6.2	5	7.1	0.044	0.821
RAB3GAP1	AT	27.4	null	null	0.041	0.184
RAB3GAP1	ES	04:05:00	3.1	6	0.445	0.007
R3HDM1	AP	2	null	null	0.043	0.05
R3HDM1	AP	1	null	null	0.043	0.05
ARL5A	AD	1.2	1.1	2	0.03	0.414
PKP4	ES	5	3	9	0.049	0.685
PKP4	ES	4	3	5	0.013	0.839
2019-03-07	ES	7	6	8	0.022	0.039
RBMS1	AP	1	null	null	0.047	0.788
RBMS1	AP	4	null	null	0.045	0.908
FIGN	AT	3	null	null	0.004	0.761
COBLL1	AA	17.1	16	17.2	0.012	0.415
SSB	AP	2	null	null	0.037	0.115
SSB	AP	1	null	null	0.037	0.115
UBR3	AP	1	null	null	0.881	0.029
DYNC1I2	AA	20.1	19	20.2	0.049	0.366
HAT1	AT	11	null	null	0.004	0.719
HAT1	AT	10.2	null	null	0.004	0.719
HAT1	ES	3	2	4	0	0.864
PDK1	ES	7	4	8	0.529	0.008
RAPGEF4	AP	1	null	null	0.461	0.012
RAPGEF4	ES	12	10	13	0.024	0.237
OLA1	ES	3	1	4	0.01	0.718
ATF2	ES	9	8	10.1	0.006	0.826
NFE2L2	RI	8.2:8.3	8.1	8.4	0.249	0.008
NFE2L2	AA	8.3	8.1	8.4	NA	0.038
FKBP7	ES	3	2	4.1	0.042	0.202
SSFA2	AP	3	null	null	0.78	0.019
SSFA2	AP	1	null	null	0.782	0.02
SSFA2	ES	19	18	20	0.039	0.515
TFPI	ES	2	1	3	0.046	0.392
WDR75	AA	4.1	2	4.2	0.974	0.046
NAB1	AP	1	null	null	0.274	0.03
GLS	AT	20	null	null	0.067	0.037
GLS	AT	16	null	null	0.067	0.037
TYW5	ES	6	5	7	0.048	0.139
SPATS2L	AP	2	null	null	0.01	0.71
SPATS2L	AP	1.1	null	null	0.004	0.623
SPATS2L	ES	10	9	11	0.65	0.017
NDUFB3	ES	2.1:2.2	1	3	0.049	0.607
STRADB	ES	4	3	5	0.029	0.949
TMEM237	ES	7	6	9	0.046	0.183
SUMO1	AA	5.1	4	5.2	0.028	0.062
ICA1L	AP	1	null	null	0.481	0.021
ICA1L	AA	6.1	5.2	6.2	0.289	0.035
EEF1B2	RI	1.2:1.3	1.1	1.4	0.028	0.096
METTL21A	ES	6	5	7	0.026	0.713
PLEKHM3	AT	11	null	null	0.038	0.324
PLEKHM3	AT	8	null	null	0.038	0.324
RPE	ES	2.1:2.2	1.2	3	0.023	0.941
SPAG16	AT	8.2	null	null	0.074	0.025
SPAG16	AT	22	null	null	0.006	0.022
BARD1	ES	3	2	4	0.041	0.609
TNS1	AP	1	null	null	0	0.002
CTDSP1	AA	4.1	3	4.2	0.862	0.039
RQCD1	ES	2	1	3	0.609	0.011
PLCD4	ES	13	12	14	0.963	0.024
ATG9A	ES	3.1:3.2	1	4	0.001	0.625
STK16	ES	3.2:4	2.2	5	0.862	0.037
TUBA4A	AP	2	null	null	0.043	0.605
TUBA4A	AP	1	null	null	0.043	0.605
PTPRN	ES	11	10	12	0.033	0.222
SPEG	ES	3.2:4.1:4.2:4.3	3.1	5	0.03	0.718
ASIC4	ES	5	4	6	0.025	0.084
TMEM198	AP	2.1	null	null	0.014	0.203
TMEM198	AP	1	null	null	0.014	0.203
OBSL1	AT	22	null	null	0.001	0.291
OBSL1	ES	11	10	12	0.371	0.033
MFF	ES	9	8	11	0.205	0.044
MFF	ES	9	7	11	0.281	0.033
[truncated: 1,374 more rows]
