# Supplementary material for: Systematic Profiling of Alternative mRNA Splicing Signature for Predicting Glioblastoma Prognosis
Source: Front Oncol. 2019 Sep 24;9:928. doi: 10.3389/fonc.2019.00928 (PMC6769083; doi:10.3389/fonc.2019.00928)
Supplement: Supplementary Table 3 — Risk score of OS (or DFS) of GBM patients based on gene expression and PSI values of AS events of 5 feature genes. [file Table_3.XLSX]

## Sheet: Sheet1
Transcriptomics & OS cutoff=0.6284468
	Coefficient	HR	lower 0.95	upper 0.95
S100A4	0.0002782	1.0003	0.9987	1.002
ECE2	0.0285002	1.0289	0.9957	1.063		.
CAST	0.0119558	1.012	0.9949	1.029
ASPH	-0.0027424	0.9973	0.9763	1.019
LY6K	0.479549	1.6153	0.7369	3.541
Transcriptomics & DFS cutoff=2.918768
	Coefficient	HR	lower 0.95	upper 0.95
S100A4	0.001392	1.00139	0.996149	1.007
ECE2	0.120874	1.12848	1.00239	1.27
CAST	0.082327	1.08581	1.01277	1.164
ASPH	0.014041	1.01414	0.931767	1.104
LY6K	-2.93396	0.05319	0.0001785	15.844
PSI & OS cutoff=0.003057924
	AS Events	Coefficient	HR	lower 0.95	upper 0.95
S100A4	AP	0.022456	1.0227	0.9979	1.0482
ECE2	AT	-0.014047	0.9861	0.9738	0.9985
CAST	ES	-0.047475	0.9536	0.8948	1.0163
ASPH	AT	0.027973	1.0284	0.9814	1.0775
LY6K	RI	-0.012725	0.9874	0.9788	0.9959
PSI & DFS cutoff=0.003057924
	AS Events	Coefficient	HR	lower 0.95	upper 0.95
S100A4	AP	0.112411	1.119	0.9897	1.2652
ECE2	AT	-0.014067	0.986	0.9483	1.0252
CAST	ES	0.027945	1.0283	0.8877	1.1913
ASPH	AT	-0.006768	0.9933	0.9056	1.0894
LY6K	RI	-0.028596	0.9718	0.9497	0.9945
