# Supplementary material for: Systematic Profiling of Alternative mRNA Splicing Signature for Predicting Glioblastoma Prognosis
Source: Front Oncol. 2019 Sep 24;9:928. doi: 10.3389/fonc.2019.00928 (PMC6769083; doi:10.3389/fonc.2019.00928)
Supplement: Supplementary Table 4 — Relationship between the clinical characteristics and risk level of GBM patients. [file Table_4.XLS]

## Sheet: Sheet1
Characteristic	High Risk		Low Risk		p Value
	N	(%)	N	(%)
Age(years)
<50	34	11	27	17	＜0.05
≥50	286	89	128	83
Gender
Female	114	40	86	45	＞0.05
Male	173	60	107	55
Subtypes
Proneural	7	5	45	47	＜0.01
Meural	11	7	32	33
Classical	39	26	12	13
Mesenchymal	92	62	7	7
TP53 Status
Mutant	67	62	13	10	＜0.01
Wild-Type	41	38	121	90
IDH1 Status
Mutant	12	12	63	66	＜0.01
Wild-Type	87	88	32	34
MGMT Status
Methylated	17	35	21	34	＞0.05
Unmethylated	31	65	41	66
1p/19q Status
Codeletion	27	71	13	43	＜0.05
Non-codeletion	11	29	17	57
ATRX Status
Mutant	21	53	15	58	＞0.05
Wild-Type	23	47	11	42
